# Supplementary material for: 1-(2,4-Dinitro­phenyl)-3-(4-methyl­phenyl)-4-phenyl­sulfanyl-1H-pyrazole
Source: Acta Crystallogr Sect E Struct Rep Online. 2008 Oct 11;64(Pt 11):o2093. doi: 10.1107/S160053680803122X (PMC2959740; doi:10.1107/S160053680803122X)
Supplement: Supplementary file 1 [file e-64-o2093-sup1.cif]

##############################################################################
###                                                                        ###
###        Electronic paper (Acta Crystallographica Section E)             ###
###                                                                        ###
##############################################################################
#                                                                            #
# This CIF contains the data in a paper accepted for publication in Acta     #
# Crystallographica Section E. It conforms to the requirements of Notes      #
# for Authors for Section E, and has been peer reviewed under the auspices   #
# of the IUCr Commission on Journals.                                        #
#                                                                            #
# Full details of the Crystallographic Information File format               #
# are given in the paper "The Crystallographic Information File (CIF):       #
# a New Standard Archive File for Crystallography" by S. R. Hall, F. H.      #
# Allen and I. D. Brown [Acta Cryst. (1991), A47, 655-685].                  #
#                                                                            #
# The current version of the core CIF dictionary is obtainable from          #
# ftp://ftp.iucr.org/pub/cif_core.dic. The current version number is 2.4.    #
#                                                                            #
# Software is freely available for graphical display of the structure(s) in  #
# this CIF.  For information consult the CIF home page http://www.iucr.org/  #
# cif/home.html                                                              #
#                                                                            #
# This file may be used for bona fide research purposes within the           #
# scientific community so long as proper attribution is given to the journal # 
# article from which it was obtained.                                        #
#                                                                            #
##############################################################################
                                             
data_global
_audit_creation_method     SHELXL-97
_journal_date_recd_electronic     2008-09-09
_journal_date_accepted     2008-09-26
_journal_name_full     'Acta Crystallographica, Section E'
_journal_year     2008
_journal_volume     64
_journal_issue     11
_journal_page_first     o2093
_journal_page_last     o2093
_journal_paper_category     QO
_journal_coeditor_code     BT2786
_publ_contact_author_name     ' M.N. Ponnuswamy '
_publ_contact_author_address
;   Centre of Advanced Study in Crystallography and Biophysics
    University of Madras
    Guindy Campus
    Chennai - 600 025
    India
;
_publ_contact_author_email     'mnpsy2004@yahoo.com'
_publ_contact_author_fax     '+9144 22352494'
_publ_contact_author_phone     '+9144 22300122'
_publ_section_title
;\
1-(2,4-Dinitrophenyl)-3-(4-methylphenyl)-4-phenylsulfanyl-1<i>H</i>-\
pyrazole
;
loop_
    _publ_author_name
    _publ_author_address
    'P. Ramesh'
;     Department of Physics
      Presidency College (Autonomous)
      Chennai 600 005
      India
;
    'Ramaiyan Venkatesan'
;
      Department of Organic Chemistry
      School of Chemistry
      Madurai Kamaraj University
      Madurai 625 021
      India
;
    'Ramaiyan Manikannan'
;
      Department of Organic Chemistry
      School of Chemistry
      Madurai Kamaraj University
      Madurai 625 021
      India
;
    'S. Muthusubramanian'
;
      Department of Organic Chemistry
      School of Chemistry
      Madurai Kamaraj University
      Madurai 625 021
      India
;
    'M. N. Ponnuswamy'
;
    Centre of Advanced Study in Crystallography and Biophysics
    University of Madras
    Guindy Campus
    Chennai 600 025
    India
;
data_I
_audit_creation_method     SHELXL-97
_chemical_name_systematic
;
1-(2,4-Dinitrophenyl)-3-(4-methylphenyl)-4-phenylsulfanyl-1<i>H</i>-pyrazole
;
_chemical_name_common
;
;
_chemical_formula_moiety     'C22 H16 N4 O4 S'
_chemical_formula_sum     'C22 H16 N4 O4 S'
_chemical_formula_iupac     'C22 H16 N4 O4 S'
_chemical_formula_weight     432.45
_chemical_melting_point     ?
_symmetry_cell_setting     monoclinic
_symmetry_space_group_name_H-M     'P 21/c '
_symmetry_space_group_name_Hall     '-P 2ybc'
loop_
    _symmetry_equiv_pos_as_xyz
    'x, y, z'
    '-x, y+1/2, -z+1/2'
    '-x, -y, -z'
    'x, -y-1/2, z-1/2'
_cell_length_a     7.3802(3)
_cell_length_b     26.6996(11)
_cell_length_c     10.6691(4)
_cell_angle_alpha     90.00
_cell_angle_beta     106.733(2)
_cell_angle_gamma     90.00
_cell_volume     2013.31(14)
_cell_formula_units_Z     4
_cell_measurement_reflns_used     5342
_cell_measurement_theta_min     1.53
_cell_measurement_theta_max     30.29
_cell_measurement_temperature     293(2)
_exptl_crystal_description     Block
_exptl_crystal_colour     Colorless
_exptl_crystal_size_max     0.25
_exptl_crystal_size_mid     0.21
_exptl_crystal_size_min     0.19
_exptl_crystal_density_diffrn     1.427
_exptl_crystal_density_meas     ?
_exptl_crystal_density_method     'not measured'
_exptl_crystal_F_000     896
_exptl_absorpt_coefficient_mu     0.199
_exptl_absorpt_correction_type     multi-scan
_exptl_absorpt_process_details     '(SADABS; Sheldrick, 2001)'
_exptl_absorpt_correction_T_min     0.951
_exptl_absorpt_correction_T_max     0.963
_exptl_special_details
;
;
_diffrn_ambient_temperature     293(2)
_diffrn_radiation_type     MoK\a
_diffrn_radiation_wavelength     0.71073
_diffrn_radiation_source     'fine-focus sealed tube'
_diffrn_radiation_monochromator     graphite
_diffrn_measurement_device_type     'Bruker APEXII CCD area-detector'
_diffrn_measurement_method     '\w and \f'
_diffrn_detector_area_resol_mean     ?
_diffrn_reflns_number     26409
_diffrn_reflns_av_R_equivalents     0.0305
_diffrn_reflns_av_sigmaI/netI     0.0312
_diffrn_reflns_theta_min     1.53
_diffrn_reflns_theta_max     30.29
_diffrn_reflns_theta_full     25.00
_diffrn_measured_fraction_theta_max     0.991
_diffrn_measured_fraction_theta_full     1.000
_diffrn_reflns_limit_h_min     -10
_diffrn_reflns_limit_h_max     10
_diffrn_reflns_limit_k_min     -36
_diffrn_reflns_limit_k_max     37
_diffrn_reflns_limit_l_min     -14
_diffrn_reflns_limit_l_max     15
_diffrn_standards_number     0
_diffrn_standards_interval_count     ?
_diffrn_standards_interval_time     ?
_diffrn_standards_decay_%     0
_refine_special_details
;
Refinement of <i>F</i>^2^ against ALL reflections. The weighted <i>R</i>-factor
<i>wR</i> and goodness of fit <i>S</i> are based on <i>F</i>^2^, conventional
<i>R</i>-factors <i>R</i> are based on <i>F</i>, with <i>F</i> set to zero for
negative <i>F</i>^2^. The threshold expression of <i>F</i>^2^ >
\s(<i>F</i>^2^) is used only for calculating <i>R</i>-factors(gt) <i>etc</i>.
and is not relevant to the choice of reflections for refinement.
<i>R</i>-factors based on <i>F</i>^2^ are statistically about twice as large
as those based on <i>F</i>, and <i>R</i>- factors based on ALL data will be
even larger.
;
_reflns_number_total     5987
_reflns_number_gt     4104
_reflns_threshold_expression     I>2\s(I)
_refine_ls_structure_factor_coef     Fsqd
_refine_ls_matrix_type     full
_refine_ls_R_factor_all     0.0813
_refine_ls_R_factor_gt     0.0501
_refine_ls_wR_factor_gt     0.1303
_refine_ls_wR_factor_ref     0.1542
_refine_ls_goodness_of_fit_ref     1.047
_refine_ls_restrained_S_all     1.047
_refine_ls_number_reflns     5987
_refine_ls_number_parameters     282
_refine_ls_number_restraints     1
_refine_ls_hydrogen_treatment     constr
_refine_ls_weighting_scheme     calc
_refine_ls_weighting_details
         'calc w=1/[\s^2^(Fo^2^)+(0.0774P)^2^+0.3656P] where P=(Fo^2^+2Fc^2^)/3'
_atom_sites_solution_hydrogens     geom
_atom_sites_solution_primary     direct
_atom_sites_solution_secondary     difmap
_refine_ls_shift/su_max     0.039
_refine_ls_shift/su_mean     0.001
_refine_diff_density_max     0.384
_refine_diff_density_min     -0.271
_refine_ls_extinction_method     'SHELXL97 (Sheldrick, 2008)'
_refine_ls_extinction_coef     0.0074(13)
_refine_ls_extinction_expression
                                  'Fc^*^=kFc[1+0.001xFc^2^\l^3^/sin(2\q)]^-1/4^'
loop_
    _atom_type_symbol
    _atom_type_description
    _atom_type_scat_dispersion_real
    _atom_type_scat_dispersion_imag
    _atom_type_scat_source
    'C' 'C' 0.0033 0.0016
                         'International Tables Vol C Tables 4.2.6.8 and 6.1.1.4'
    'H' 'H' 0.0000 0.0000
                         'International Tables Vol C Tables 4.2.6.8 and 6.1.1.4'
    'N' 'N' 0.0061 0.0033
                         'International Tables Vol C Tables 4.2.6.8 and 6.1.1.4'
    'O' 'O' 0.0106 0.0060
                         'International Tables Vol C Tables 4.2.6.8 and 6.1.1.4'
    'S' 'S' 0.1246 0.1234
                         'International Tables Vol C Tables 4.2.6.8 and 6.1.1.4'
_computing_data_collection     'APEX2 (Bruker, 2004)'
_computing_cell_refinement     'SAINT (Bruker, 2004)'
_computing_data_reduction     'SAINT (Bruker, 2004)'
_computing_structure_solution     'SHELXS97 (Sheldrick, 2008)'
_computing_structure_refinement     'SHELXL97 (Sheldrick, 2008)'
_computing_molecular_graphics     'ORTEP (Farrugia, 1997)'
_computing_publication_material
                            'SHELXL97 (Sheldrick, 2008) and PLATON (Spek, 2003)'
loop_
    _atom_site_type_symbol
    _atom_site_label
    _atom_site_fract_x
    _atom_site_fract_y
    _atom_site_fract_z
    _atom_site_U_iso_or_equiv
    _atom_site_adp_type
    _atom_site_calc_flag
    _atom_site_refinement_flags
    _atom_site_occupancy
    _atom_site_disorder_assembly
    _atom_site_disorder_group
    S S1 0.24305(7) 0.133863(17) 0.05946(4) 0.04676(15) Uani d . 1 . .
    O O1 0.8025(2) 0.24070(6) 0.22748(16) 0.0669(4) Uani d . 1 . .
    O O2 0.8088(3) 0.29587(8) 0.37625(14) 0.0842(6) Uani d . 1 . .
    O O3 0.8511(3) 0.46380(7) 0.2362(2) 0.0960(7) Uani d . 1 . .
    O O4 0.7256(4) 0.48434(8) 0.0364(3) 0.1256(9) Uani d . 1 . .
    N N1 0.4753(2) 0.25931(5) 0.00834(11) 0.0335(3) Uani d . 1 . .
    N N2 0.4052(2) 0.24683(5) -0.12163(11) 0.0347(3) Uani d . 1 . .
    C C3 0.3241(2) 0.20272(6) -0.12297(13) 0.0322(3) Uani d . 1 . .
    C C4 0.3385(2) 0.18664(6) 0.00663(14) 0.0347(3) Uani d . 1 . .
    C C5 0.4325(2) 0.22374(6) 0.08542(14) 0.0357(4) Uani d . 1 . .
    H H5 0.4623 0.2246 0.1762 0.043 Uiso calc R 1 . .
    C C6 0.5566(2) 0.30667(6) 0.04053(14) 0.0345(3) Uani d . 1 . .
    C C7 0.6824(2) 0.31920(7) 0.16180(15) 0.0391(4) Uani d . 1 . .
    C C8 0.7453(3) 0.36745(7) 0.19047(19) 0.0483(4) Uani d . 1 . .
    H H8 0.8243 0.3757 0.2728 0.058 Uiso calc R 1 . .
    C C9 0.6891(3) 0.40307(7) 0.0953(2) 0.0502(5) Uani d . 1 . .
    C C10 0.5710(3) 0.39244(7) -0.0262(2) 0.0518(5) Uani d . 1 . .
    H H10 0.5368 0.4172 -0.0899 0.062 Uiso calc R 1 . .
    C C11 0.5037(3) 0.34446(6) -0.05236(17) 0.0433(4) Uani d . 1 . .
    H H11 0.4209 0.3371 -0.1340 0.052 Uiso calc R 1 . .
    N N12 0.7691(2) 0.28207(7) 0.26313(15) 0.0524(4) Uani d . 1 . .
    N N13 0.7602(3) 0.45433(7) 0.1245(3) 0.0727(6) Uani d . 1 . .
    C C14 0.2370(2) 0.17731(6) -0.24803(14) 0.0339(3) Uani d . 1 . .
    C C15 0.1349(2) 0.20461(6) -0.35568(15) 0.0384(4) Uani d . 1 . .
    H H15 0.1154 0.2387 -0.3474 0.046 Uiso calc R 1 . .
    C C16 0.0619(3) 0.18132(7) -0.47542(16) 0.0458(4) Uani d . 1 . .
    H H16 -0.0059 0.2001 -0.5470 0.055 Uiso calc R 1 . .
    C C17 0.0875(3) 0.13087(7) -0.49080(16) 0.0461(4) Uani d . 1 . .
    C C18 0.1858(3) 0.10358(7) -0.38248(17) 0.0460(4) Uani d . 1 . .
    H H18 0.2027 0.0693 -0.3908 0.055 Uiso calc R 1 . .
    C C19 0.2596(3) 0.12621(6) -0.26211(15) 0.0409(4) Uani d . 1 . .
    H H19 0.3245 0.1071 -0.1903 0.049 Uiso calc R 1 . .
    C C20 0.0110(4) 0.10575(10) -0.62168(19) 0.0699(6) Uani d . 1 . .
    H H20A -0.0225 0.0718 -0.6090 0.105 Uiso calc R 1 . .
    H H20B 0.1058 0.1060 -0.6672 0.105 Uiso calc R 1 . .
    H H20C -0.0991 0.1234 -0.6723 0.105 Uiso calc R 1 . .
    C C21 0.4319(3) 0.09067(6) 0.09185(15) 0.0452(4) Uani d . 1 . .
    C C22 0.5983(3) 0.09830(8) 0.06220(19) 0.0548(5) Uani d . 1 . .
    H H22 0.6194 0.1282 0.0239 0.066 Uiso calc R 1 . .
    C C23 0.7352(3) 0.06106(9) 0.0897(2) 0.0709(7) Uani d . 1 . .
    H H23 0.8478 0.0658 0.0686 0.085 Uiso calc R 1 . .
    C C24 0.7049(4) 0.01713(9) 0.1480(2) 0.0782(7) Uani d U 1 . .
    H H24 0.7973 -0.0077 0.1669 0.094 Uiso calc R 1 . .
    C C25 0.5401(5) 0.01001(9) 0.1779(2) 0.0788(7) Uani d U 1 . .
    H H25 0.5206 -0.0197 0.2177 0.095 Uiso calc R 1 . .
    C C26 0.4027(4) 0.04593(7) 0.15001(19) 0.0621(6) Uani d . 1 . .
    H H26 0.2896 0.0405 0.1699 0.075 Uiso calc R 1 . .
loop_
    _atom_site_aniso_label
    _atom_site_aniso_U_11
    _atom_site_aniso_U_22
    _atom_site_aniso_U_33
    _atom_site_aniso_U_12
    _atom_site_aniso_U_13
    _atom_site_aniso_U_23
    S1 0.0607(3) 0.0369(2) 0.0481(2) -0.0063(2) 0.0242(2) 0.00621(17)
    O1 0.0606(10) 0.0587(10) 0.0737(10) 0.0097(8) 0.0071(8) 0.0176(8)
    O2 0.0954(13) 0.1076(14) 0.0373(7) -0.0208(11) -0.0005(8) 0.0040(8)
    O3 0.0905(14) 0.0649(11) 0.1282(17) -0.0231(10) 0.0248(12) -0.0467(11)
    O4 0.168(2) 0.0447(11) 0.149(2) -0.0344(13) 0.0217(18) 0.0081(12)
    N1 0.0451(8) 0.0293(6) 0.0273(5) -0.0015(6) 0.0123(5) -0.0012(5)
    N2 0.0440(8) 0.0342(7) 0.0267(6) -0.0006(6) 0.0117(5) 0.0003(5)
    C3 0.0383(8) 0.0296(8) 0.0300(6) 0.0013(6) 0.0118(6) 0.0005(5)
    C4 0.0464(9) 0.0284(8) 0.0318(7) 0.0010(7) 0.0154(6) 0.0018(5)
    C5 0.0489(10) 0.0332(8) 0.0275(6) 0.0026(7) 0.0150(6) 0.0019(6)
    C6 0.0389(9) 0.0305(8) 0.0359(7) -0.0007(6) 0.0137(6) -0.0020(6)
    C7 0.0380(9) 0.0421(9) 0.0380(8) -0.0018(7) 0.0123(7) -0.0010(7)
    C8 0.0429(10) 0.0518(11) 0.0507(10) -0.0090(8) 0.0142(8) -0.0163(8)
    C9 0.0485(11) 0.0332(9) 0.0721(12) -0.0070(8) 0.0226(10) -0.0095(8)
    C10 0.0588(12) 0.0331(9) 0.0629(11) -0.0011(8) 0.0164(9) 0.0051(8)
    C11 0.0511(10) 0.0346(9) 0.0421(8) -0.0013(8) 0.0100(7) 0.0020(7)
    N12 0.0445(9) 0.0629(11) 0.0452(8) -0.0081(8) 0.0055(7) 0.0086(7)
    N13 0.0709(13) 0.0410(10) 0.1077(17) -0.0137(9) 0.0283(12) -0.0197(11)
    C14 0.0361(8) 0.0354(8) 0.0305(7) -0.0019(7) 0.0101(6) -0.0009(6)
    C15 0.0389(9) 0.0377(9) 0.0380(8) 0.0011(7) 0.0104(7) 0.0057(6)
    C16 0.0433(10) 0.0562(11) 0.0336(7) -0.0003(8) 0.0043(7) 0.0085(7)
    C17 0.0450(10) 0.0574(11) 0.0337(7) -0.0060(9) 0.0079(7) -0.0058(7)
    C18 0.0543(11) 0.0395(9) 0.0419(8) -0.0010(8) 0.0101(8) -0.0079(7)
    C19 0.0490(10) 0.0371(9) 0.0331(7) 0.0037(7) 0.0064(7) 0.0001(6)
    C20 0.0766(16) 0.0857(17) 0.0393(9) -0.0105(13) 0.0040(10) -0.0183(10)
    C21 0.0660(13) 0.0320(8) 0.0312(7) -0.0041(8) 0.0037(8) -0.0015(6)
    C22 0.0586(13) 0.0430(11) 0.0522(10) -0.0016(9) -0.0009(9) -0.0016(8)
    C23 0.0576(14) 0.0649(15) 0.0721(14) 0.0066(11) -0.0098(11) -0.0138(12)
    C24 0.0903(16) 0.0486(13) 0.0683(14) 0.0214(12) -0.0207(12) -0.0075(11)
    C25 0.1190(19) 0.0403(12) 0.0612(13) 0.0079(13) 0.0006(13) 0.0060(10)
    C26 0.0971(18) 0.0356(10) 0.0508(10) -0.0017(11) 0.0168(11) 0.0063(8)
_geom_special_details
;
All e.s.d.'s (except the e.s.d. in the dihedral angle between two l.s. planes)
are estimated using the full covariance matrix. The cell e.s.d.'s are taken
into account individually in the estimation of e.s.d.'s in distances, angles
and torsion angles; correlations between e.s.d.'s in cell parameters are only
used when they are defined by crystal symmetry. An approximate (isotropic)
treatment of cell e.s.d.'s is used for estimating e.s.d.'s involving l.s.
planes.
;
loop_
    _geom_bond_atom_site_label_1
    _geom_bond_atom_site_label_2
    _geom_bond_site_symmetry_2
    _geom_bond_distance
    _geom_bond_publ_flag
    S1 C4 . 1.7401(16) ?
    S1 C21 . 1.765(2) ?
    O1 N12 . 1.217(2) ?
    O2 N12 . 1.214(2) ?
    O3 N13 . 1.214(3) ?
    O4 N13 . 1.205(3) ?
    N1 C5 . 1.3519(19) ?
    N1 N2 . 1.3741(16) ?
    N1 C6 . 1.399(2) ?
    N2 C3 . 1.319(2) ?
    C3 C4 . 1.4223(19) ?
    C3 C14 . 1.470(2) ?
    C4 C5 . 1.354(2) ?
    C5 H5 . 0.9300 ?
    C6 C11 . 1.389(2) ?
    C6 C7 . 1.399(2) ?
    C7 C8 . 1.374(3) ?
    C7 N12 . 1.470(2) ?
    C8 C9 . 1.366(3) ?
    C8 H8 . 0.9300 ?
    C9 C10 . 1.368(3) ?
    C9 N13 . 1.467(3) ?
    C10 C11 . 1.373(3) ?
    C10 H10 . 0.9300 ?
    C11 H11 . 0.9300 ?
    C14 C15 . 1.386(2) ?
    C14 C19 . 1.388(2) ?
    C15 C16 . 1.383(2) ?
    C15 H15 . 0.9300 ?
    C16 C17 . 1.377(3) ?
    C16 H16 . 0.9300 ?
    C17 C18 . 1.382(3) ?
    C17 C20 . 1.505(2) ?
    C18 C19 . 1.381(2) ?
    C18 H18 . 0.9300 ?
    C19 H19 . 0.9300 ?
    C20 H20A . 0.9600 ?
    C20 H20B . 0.9600 ?
    C20 H20C . 0.9600 ?
    C21 C22 . 1.368(3) ?
    C21 C26 . 1.391(3) ?
    C22 C23 . 1.387(3) ?
    C22 H22 . 0.9300 ?
    C23 C24 . 1.376(4) ?
    C23 H23 . 0.9300 ?
    C24 C25 . 1.356(4) ?
    C24 H24 . 0.9300 ?
    C25 C26 . 1.365(4) ?
    C25 H25 . 0.9300 ?
    C26 H26 . 0.9300 ?
loop_
    _geom_angle_atom_site_label_1
    _geom_angle_atom_site_label_2
    _geom_angle_atom_site_label_3
    _geom_angle_site_symmetry_1
    _geom_angle_site_symmetry_3
    _geom_angle
    _geom_angle_publ_flag
    C4 S1 C21 . . 102.82(9) ?
    C5 N1 N2 . . 110.95(12) ?
    C5 N1 C6 . . 130.11(12) ?
    N2 N1 C6 . . 118.49(12) ?
    C3 N2 N1 . . 105.38(11) ?
    N2 C3 C4 . . 110.62(13) ?
    N2 C3 C14 . . 120.03(12) ?
    C4 C3 C14 . . 129.34(14) ?
    C5 C4 C3 . . 105.32(13) ?
    C5 C4 S1 . . 125.04(11) ?
    C3 C4 S1 . . 129.45(12) ?
    N1 C5 C4 . . 107.69(13) ?
    N1 C5 H5 . . 126.2 ?
    C4 C5 H5 . . 126.2 ?
    C11 C6 C7 . . 117.49(15) ?
    C11 C6 N1 . . 117.95(14) ?
    C7 C6 N1 . . 124.52(14) ?
    C8 C7 C6 . . 121.46(16) ?
    C8 C7 N12 . . 114.90(16) ?
    C6 C7 N12 . . 123.46(15) ?
    C9 C8 C7 . . 118.47(17) ?
    C9 C8 H8 . . 120.8 ?
    C7 C8 H8 . . 120.8 ?
    C8 C9 C10 . . 122.32(17) ?
    C8 C9 N13 . . 118.6(2) ?
    C10 C9 N13 . . 119.12(19) ?
    C9 C10 C11 . . 118.73(18) ?
    C9 C10 H10 . . 120.6 ?
    C11 C10 H10 . . 120.6 ?
    C10 C11 C6 . . 121.46(17) ?
    C10 C11 H11 . . 119.3 ?
    C6 C11 H11 . . 119.3 ?
    O2 N12 O1 . . 124.99(19) ?
    O2 N12 C7 . . 117.12(19) ?
    O1 N12 C7 . . 117.82(15) ?
    O4 N13 O3 . . 124.1(2) ?
    O4 N13 C9 . . 118.2(2) ?
    O3 N13 C9 . . 117.8(2) ?
    C15 C14 C19 . . 118.75(14) ?
    C15 C14 C3 . . 120.07(14) ?
    C19 C14 C3 . . 121.15(14) ?
    C16 C15 C14 . . 120.23(16) ?
    C16 C15 H15 . . 119.9 ?
    C14 C15 H15 . . 119.9 ?
    C17 C16 C15 . . 121.31(16) ?
    C17 C16 H16 . . 119.3 ?
    C15 C16 H16 . . 119.3 ?
    C16 C17 C18 . . 118.25(15) ?
    C16 C17 C20 . . 121.27(18) ?
    C18 C17 C20 . . 120.48(19) ?
    C19 C18 C17 . . 121.21(17) ?
    C19 C18 H18 . . 119.4 ?
    C17 C18 H18 . . 119.4 ?
    C18 C19 C14 . . 120.21(15) ?
    C18 C19 H19 . . 119.9 ?
    C14 C19 H19 . . 119.9 ?
    C17 C20 H20A . . 109.5 ?
    C17 C20 H20B . . 109.5 ?
    H20A C20 H20B . . 109.5 ?
    C17 C20 H20C . . 109.5 ?
    H20A C20 H20C . . 109.5 ?
    H20B C20 H20C . . 109.5 ?
    C22 C21 C26 . . 119.7(2) ?
    C22 C21 S1 . . 124.62(14) ?
    C26 C21 S1 . . 115.67(17) ?
    C21 C22 C23 . . 119.4(2) ?
    C21 C22 H22 . . 120.3 ?
    C23 C22 H22 . . 120.3 ?
    C24 C23 C22 . . 120.2(3) ?
    C24 C23 H23 . . 119.9 ?
    C22 C23 H23 . . 119.9 ?
    C25 C24 C23 . . 120.0(2) ?
    C25 C24 H24 . . 120.0 ?
    C23 C24 H24 . . 120.0 ?
    C24 C25 C26 . . 120.7(2) ?
    C24 C25 H25 . . 119.6 ?
    C26 C25 H25 . . 119.6 ?
    C25 C26 C21 . . 120.0(3) ?
    C25 C26 H26 . . 120.0 ?
    C21 C26 H26 . . 120.0 ?
loop_
    _geom_torsion_atom_site_label_1
    _geom_torsion_atom_site_label_2
    _geom_torsion_atom_site_label_3
    _geom_torsion_atom_site_label_4
    _geom_torsion_site_symmetry_1
    _geom_torsion_site_symmetry_2
    _geom_torsion_site_symmetry_3
    _geom_torsion_site_symmetry_4
    _geom_torsion
    _geom_torsion_publ_flag
    C5 N1 N2 C3 . . . . -1.74(18) ?
    N2 N1 N2 C3 1 . . . 0E1(6)
                              ?
    C6 N1 N2 C3 . . . . -174.80(14) ?
    N1 N2 C3 C4 . . . . 0.97(18) ?
    N1 N2 C3 C14 . . . . -178.58(14) ?
    N2 C3 C4 C5 . . . . 0.11(19) ?
    C14 C3 C4 C5 . . . . 179.60(16) ?
    N2 C3 C4 S1 . . . . 175.28(13) ?
    C14 C3 C4 S1 . . . . -5.2(3) ?
    C21 S1 C4 C5 . . . . -89.59(16) ?
    C21 S1 C4 C3 . . . . 96.11(16) ?
    N2 N1 C5 C4 . . . . 1.85(19) ?
    C6 N1 C5 C4 . . . . 173.86(16) ?
    C3 C4 C5 N1 . . . . -1.17(18) ?
    S1 C4 C5 N1 . . . . -176.61(12) ?
    C5 N1 C6 C11 . . . . -148.40(17) ?
    N2 N1 C6 C11 . . . . 23.1(2) ?
    C5 N1 C6 C7 . . . . 29.1(3) ?
    N2 N1 C6 C7 . . . . -159.39(15) ?
    C11 C6 C7 C8 . . . . 2.8(2) ?
    N1 C6 C7 C8 . . . . -174.74(16) ?
    C11 C6 C7 N12 . . . . -172.09(16) ?
    N1 C6 C7 N12 . . . . 10.4(3) ?
    C6 C7 C8 C9 . . . . -3.0(3) ?
    N12 C7 C8 C9 . . . . 172.26(17) ?
    C7 C8 C9 C10 . . . . 0.9(3) ?
    C7 C8 C9 N13 . . . . -178.39(18) ?
    C8 C9 C10 C11 . . . . 1.3(3) ?
    N13 C9 C10 C11 . . . . -179.38(18) ?
    C9 C10 C11 C6 . . . . -1.5(3) ?
    C7 C6 C11 C10 . . . . -0.5(3) ?
    N1 C6 C11 C10 . . . . 177.22(17) ?
    C8 C7 N12 O2 . . . . 34.3(2) ?
    C6 C7 N12 O2 . . . . -150.55(18) ?
    C8 C7 N12 O1 . . . . -142.78(18) ?
    C6 C7 N12 O1 . . . . 32.4(3) ?
    C8 C9 N13 O4 . . . . 172.7(2) ?
    C10 C9 N13 O4 . . . . -6.6(3) ?
    C8 C9 N13 O3 . . . . -7.0(3) ?
    C10 C9 N13 O3 . . . . 173.7(2) ?
    N2 C3 C14 C15 . . . . -39.9(2) ?
    C4 C3 C14 C15 . . . . 140.64(18) ?
    N2 C3 C14 C19 . . . . 138.13(17) ?
    C4 C3 C14 C19 . . . . -41.3(3) ?
    C19 C14 C15 C16 . . . . -1.8(2) ?
    C3 C14 C15 C16 . . . . 176.31(15) ?
    C14 C15 C16 C17 . . . . 0.3(3) ?
    C15 C16 C17 C18 . . . . 1.1(3) ?
    C15 C16 C17 C20 . . . . -178.87(18) ?
    C16 C17 C18 C19 . . . . -1.0(3) ?
    C20 C17 C18 C19 . . . . 178.95(19) ?
    C17 C18 C19 C14 . . . . -0.5(3) ?
    C15 C14 C19 C18 . . . . 1.9(3) ?
    C3 C14 C19 C18 . . . . -176.21(16) ?
    C4 S1 C21 C22 . . . . -7.65(17) ?
    C4 S1 C21 C26 . . . . 173.29(14) ?
    C26 C21 C22 C23 . . . . 0.5(3) ?
    S1 C21 C22 C23 . . . . -178.52(15) ?
    C21 C22 C23 C24 . . . . -0.9(3) ?
    C22 C23 C24 C25 . . . . 0.5(3) ?
    C23 C24 C25 C26 . . . . 0.4(4) ?
    C24 C25 C26 C21 . . . . -0.8(3) ?
    C22 C21 C26 C25 . . . . 0.4(3) ?
    S1 C21 C26 C25 . . . . 179.46(17) ?
loop_
    _geom_hbond_atom_site_label_D
    _geom_hbond_atom_site_label_H
    _geom_hbond_atom_site_label_A
    _geom_hbond_site_symmetry_A
    _geom_hbond_distance_DH
    _geom_hbond_distance_HA
    _geom_hbond_distance_DA
    _geom_hbond_angle_DHA
    C5 H5 N2 4_566 0.93 2.44 3.2847(18) 151.7
