# Supplementary material for: 1-(2,4-Dinitro­phenyl)-3-(4-methyl­phenyl)-4-phenyl­sulfanyl-1H-pyrazole
Source: Acta Crystallogr Sect E Struct Rep Online. 2008 Oct 11;64(Pt 11):o2093. doi: 10.1107/S160053680803122X (PMC2959740; doi:10.1107/S160053680803122X)
Supplement: Supplementary file 2 [file e-64-o2093-Isup2.hkl]

#
# h,k,l, Fc-squared, Fo-squared, sigma(Fo-squared) and status flag
#
data_I
_shelx_title ' RAMESHMNPR1 in P2(1)/c'
_shelx_refln_list_code          4
_shelx_F_calc_maximum      193.62
_exptl_crystal_F_000       896.00
_reflns_d_resolution_high  0.7045
 
loop_
 _symmetry_equiv_pos_as_xyz
 'x, y, z'
 '-x, y+1/2, -z+1/2'
 '-x, -y, -z'
 'x, -y-1/2, z-1/2'
 
_cell_length_a     7.3802
_cell_length_b    26.6996
_cell_length_c    10.6691
_cell_angle_alpha  90.000
_cell_angle_beta  106.733
_cell_angle_gamma  90.000
 
_shelx_F_squared_multiplier     1.000
 
loop_
 _refln_index_h
 _refln_index_k
 _refln_index_l
 _refln_F_squared_calc
 _refln_F_squared_meas
 _refln_F_squared_sigma
 _refln_observed_status
   1   0   0    15299.97    17755.03    184.73 o
   2   0   0    16744.81    18646.67    215.59 o
   3   0   0     1883.50     1781.69     38.86 o
   4   0   0     3652.05     3498.79     91.29 o
   5   0   0      113.79      101.34      5.38 o
   6   0   0      694.95      692.23     21.06 o
   7   0   0        4.12       -1.65      4.35 o
   8   0   0        0.07        0.85      4.81 o
   9   0   0       44.07       42.31      8.55 o
  10   0   0       13.56        0.75      6.47 o
   1   1   0      674.42      676.25      6.58 o
   2   1   0      331.80      339.68      5.84 o
   3   1   0     2339.92     2457.91     24.24 o
   4   1   0      325.58      349.75      9.64 o
   5   1   0      162.59      160.63      4.76 o
   6   1   0        6.96       -0.30      3.33 o
   7   1   0       61.60       47.33      5.12 o
   8   1   0        4.56        2.65      3.44 o
   9   1   0       20.60       21.86      5.05 o
  10   1   0        0.14        4.34      4.64 o
   0   2   0     6458.19        0.14      0.14 o
   1   2   0      279.98      324.84      4.42 o
   2   2   0      437.57      483.15      8.35 o
   3   2   0      921.28      849.46     11.10 o
   4   2   0        0.06       -1.30      1.30 o
   5   2   0       81.22       81.59      3.76 o
   6   2   0        6.57        3.66      3.45 o
   7   2   0       78.22       74.17      5.92 o
   8   2   0       14.84        9.42      3.89 o
   9   2   0       33.22       24.22      5.15 o
  10   2   0        2.07        5.25     10.21 o
   1   3   0      232.29      282.66      3.35 o
   2   3   0     6013.98     6363.49     61.64 o
   3   3   0     2911.13     2845.26     29.91 o
   4   3   0      256.44      242.96      5.22 o
   5   3   0       53.41       64.19      3.44 o
   6   3   0      414.02      413.59     11.08 o
   7   3   0        0.92       -1.58      3.01 o
   8   3   0       35.99       35.25      5.18 o
   9   3   0        0.50       -0.19      3.70 o
   0   4   0       70.86       57.62      1.34 o
   1   4   0     2481.80     2497.02     19.27 o
   2   4   0      236.06      226.94      4.18 o
   3   4   0     1405.62     1581.53     24.72 o
   4   4   0      693.33      700.99     10.61 o
   5   4   0       29.70       26.04      2.76 o
   6   4   0      371.82      348.43     18.65 o
   7   4   0        5.52        1.03      3.30 o
   8   4   0       49.03       49.16      5.77 o
   9   4   0        0.54       -0.10      4.23 o
   1   5   0    19157.17    21668.07    157.71 o
   2   5   0     9228.61    10012.65     95.84 o
   3   5   0     9409.68    10209.95    107.83 o
   4   5   0      139.79      171.75      5.02 o
   5   5   0      321.09      305.95      6.69 o
   6   5   0      180.09      176.83      8.47 o
   7   5   0      134.90      129.92      7.37 o
   8   5   0       28.68       32.10      5.08 o
   9   5   0       11.81       17.36      4.78 o
   0   6   0      238.17      247.80      3.84 o
   1   6   0      529.41      589.59      6.54 o
   2   6   0     1681.06     1773.68     17.81 o
   3   6   0      565.46      674.78     10.50 o
   4   6   0      338.33      385.83     11.43 o
   5   6   0      975.21      982.94     21.64 o
   6   6   0        8.97        9.69      3.61 o
   7   6   0       96.83       92.66      6.48 o
   8   6   0       12.55       16.22      5.97 o
   9   6   0        4.73       13.13      4.61 o
   1   7   0     2671.45     2586.06     20.38 o
   2   7   0      155.14      138.70      3.53 o
   3   7   0      149.79      115.24      4.04 o
   4   7   0      367.72      406.12      8.46 o
   5   7   0      318.53      306.58     15.37 o
   6   7   0      202.86      209.13      8.38 o
   7   7   0        0.30        2.54      3.06 o
   8   7   0        2.03        2.54      3.75 o
   9   7   0        1.57       10.95      4.45 o
   0   8   0     4851.27     4906.89     47.89 o
   1   8   0      651.73      607.23      6.18 o
   2   8   0       51.05       31.42      1.68 o
   3   8   0      695.29      648.15      9.54 o
   4   8   0      986.03     1016.24     15.29 o
   5   8   0      107.39      122.91      6.15 o
   6   8   0      323.63      331.41     11.71 o
   7   8   0        0.07        6.46      4.31 o
   8   8   0       63.42       67.62      6.66 o
   9   8   0       24.30       16.53      5.11 o
   1   9   0       70.49       72.45      1.79 o
   2   9   0     1645.48     1620.10     15.88 o
   3   9   0       82.46      102.53      3.64 o
   4   9   0      167.87      160.30      5.39 o
   5   9   0      728.05      710.97     16.35 o
   6   9   0        4.21        5.24      3.77 o
   7   9   0      105.43      113.54      7.21 o
   8   9   0        0.82        1.85      3.61 o
   9   9   0        1.41       -2.59      3.69 o
   0  10   0     1850.39     1887.58     22.28 o
   1  10   0       56.12       47.86      1.62 o
   2  10   0      128.45      102.14      2.85 o
   3  10   0     1242.50     1351.16     15.46 o
   4  10   0      592.15      649.24     10.63 o
   5  10   0        4.37        6.33      2.81 o
   6  10   0      224.70      237.59     10.04 o
   7  10   0      118.29      132.90      7.65 o
   8  10   0      186.13      208.01     10.06 o
   9  10   0       40.95       42.72      6.19 o
   1  11   0      313.97      312.55      4.59 o
   2  11   0     1293.95     1464.32     14.97 o
   3  11   0      376.77      433.81      7.19 o
   4  11   0      530.50      544.92      8.92 o
   5  11   0      249.60      257.07      7.04 o
   6  11   0        4.69        3.49      3.76 o
   7  11   0        2.67        7.29      3.45 o
   8  11   0        3.93        4.48      5.42 o
   9  11   0        2.02       13.26      4.64 o
   0  12   0     2876.64     2878.69     30.19 o
   1  12   0     3008.83     3206.64     24.67 o
   2  12   0     4859.87     5059.01     41.76 o
   3  12   0       40.35       28.77      2.45 o
   4  12   0      121.81      125.88      4.39 o
   5  12   0        0.00       -1.36      2.21 o
   6  12   0      275.39      268.16     10.85 o
   7  12   0       22.15       23.08      6.28 o
   8  12   0       65.75       76.03      7.13 o
   9  12   0       11.64        9.76      4.60 o
   1  13   0     1706.96     1776.06     15.03 o
   2  13   0      368.06      377.96      5.95 o
   3  13   0      165.91      145.62      4.24 o
   4  13   0      261.46      277.61      6.38 o
   5  13   0       24.69       27.17      4.39 o
   6  13   0      128.37      122.54      7.13 o
   7  13   0        0.06       -0.69      4.20 o
   8  13   0        0.17        5.29      4.16 o
   9  13   0        9.79        3.17      4.43 o
   0  14   0     1949.58     2233.95     22.93 o
   1  14   0      146.69      221.49      3.61 o
   2  14   0      501.73      492.70      6.87 o
   3  14   0       98.37       96.03      4.19 o
   4  14   0      431.50      444.90      8.27 o
   5  14   0       94.18       96.51      5.32 o
   6  14   0       62.63       73.66      6.06 o
   7  14   0        7.91       10.73      4.77 o
   8  14   0       74.58       75.76      7.30 o
   9  14   0        2.27        7.27      4.41 o
   1  15   0      696.11      805.09      8.15 o
   2  15   0      133.31      112.70      3.03 o
   3  15   0       31.40       24.93      2.31 o
   4  15   0      132.68      149.43      4.99 o
   5  15   0       21.91       22.50      3.45 o
   6  15   0       64.22       69.25      5.95 o
   7  15   0       19.14       12.79      4.89 o
   8  15   0        3.50        8.45      4.43 o
   9  15   0        6.10        2.76      4.37 o
   0  16   0     1215.09     1348.62     15.67 o
   1  16   0       10.32       17.27      1.60 o
   2  16   0      660.06      673.36      7.91 o
   3  16   0      230.28      229.23      5.26 o
   4  16   0      216.74      209.03      5.86 o
   5  16   0       53.93       52.40      5.09 o
   6  16   0      134.53      141.40      8.87 o
   7  16   0       18.44       23.33      5.71 o
   8  16   0        6.75        0.48      4.18 o
   9  16   0        0.33        8.21      5.78 o
   1  17   0      801.10      842.31      8.75 o
   2  17   0       44.69       57.41      2.52 o
   3  17   0      151.61      145.63      4.44 o
   4  17   0       76.82       70.49      4.33 o
   5  17   0       76.25       88.80      6.11 o
   6  17   0       23.23       23.38      4.39 o
   7  17   0      138.76      166.04     10.56 o
   8  17   0       13.47       13.81      5.68 o
   0  18   0     1240.19     1407.48     18.07 o
   1  18   0        0.54        2.08      1.29 o
   2  18   0      414.46      414.01      6.77 o
   3  18   0        5.48        3.64      1.98 o
   4  18   0        8.64        9.42      2.84 o
   5  18   0       12.92        8.10      3.36 o
   6  18   0       12.64       12.09      4.66 o
   7  18   0        1.91       -0.47      4.47 o
   8  18   0        0.87        1.17      5.13 o
   1  19   0      160.01      137.52      3.70 o
   2  19   0      336.26      337.51      6.19 o
   3  19   0        0.56        0.92      1.99 o
   4  19   0       26.91       22.17      4.52 o
   5  19   0        5.67        1.85      3.29 o
   6  19   0        0.21        6.71      4.28 o
   7  19   0        0.26       -2.79      4.02 o
   8  19   0        0.08        9.43      5.44 o
   0  20   0      345.54      321.23      7.96 o
   1  20   0      515.42      484.12      7.55 o
   2  20   0      665.47      635.59      9.12 o
   3  20   0       44.75       36.43      3.22 o
   4  20   0      341.23      319.58     14.43 o
   5  20   0       43.29       44.04      5.32 o
   6  20   0      170.53      186.59     10.65 o
   7  20   0       12.67       11.35      5.30 o
   8  20   0       15.18       12.71      5.91 o
   1  21   0      732.68      667.12      9.37 o
   2  21   0      118.97      116.58      4.98 o
   3  21   0       79.07       71.84      4.80 o
   4  21   0       22.20       12.03      3.63 o
   5  21   0      783.83      752.87     17.38 o
   6  21   0        0.02        2.11      4.21 o
   7  21   0       44.67       47.64      7.30 o
   8  21   0        3.96        5.25      7.50 o
   0  22   0      856.19      774.11     14.02 o
   1  22   0        6.10       11.51      2.12 o
   2  22   0      387.79      367.80      6.96 o
   3  22   0       77.58       70.37      8.85 o
   4  22   0      134.16      144.95      7.56 o
   5  22   0        7.69        8.63      3.99 o
   6  22   0      228.57      224.72     13.33 o
   7  22   0       21.17       29.00      6.34 o
   8  22   0        0.00        9.17      6.61 o
   1  23   0       33.19       34.09      2.89 o
   2  23   0      381.01      408.10      9.04 o
   3  23   0        4.55       17.11      3.81 o
   4  23   0       87.98       88.07      6.50 o
   5  23   0       17.56       10.52      4.97 o
   6  23   0       85.95      100.08      9.92 o
   7  23   0        0.00       -3.92      3.92 o
   0  24   0        0.01        6.76      3.10 o
   1  24   0       31.27       34.89      3.35 o
   2  24   0       24.07       19.59      3.56 o
   3  24   0       40.05       58.53      5.44 o
   4  24   0        4.47        1.50      3.30 o
   5  24   0        4.15        2.01      4.70 o
   6  24   0       20.61       26.56      6.09 o
   7  24   0        0.64        1.14      8.73 o
   1  25   0      136.80      139.22      6.52 o
   2  25   0        1.98        6.57      3.01 o
   3  25   0       20.47       18.64      4.16 o
   4  25   0       92.24      103.33      8.26 o
   5  25   0      122.01      119.95      9.32 o
   6  25   0        6.89       12.20      5.33 o
   7  25   0       41.06       43.58      9.14 o
   0  26   0      987.06      886.39     64.54 o
   1  26   0       16.28       15.54      3.34 o
   2  26   0      899.16      845.80     20.06 o
   3  26   0       43.26       32.30      4.88 o
   4  26   0      104.41       99.84      8.30 o
   5  26   0        5.73       10.37      6.55 o
   6  26   0      115.53      143.59     12.33 o
   7  26   0        0.00        9.71      7.33 o
   1  27   0       77.05       65.33      5.29 o
   2  27   0       64.66       65.55      5.41 o
   3  27   0       26.74       28.66      4.88 o
   4  27   0       33.42       35.93      6.00 o
   5  27   0       55.08       60.48      7.82 o
   6  27   0       13.87       11.68      5.35 o
   7  27   0        3.16        7.34     10.49 o
   0  28   0        8.54       20.68      5.84 o
   1  28   0       78.16       69.74      5.48 o
   2  28   0        0.02       -1.82      2.83 o
   3  28   0        1.84        1.13      6.02 o
   4  28   0       24.06       30.84      5.94 o
   5  28   0       56.56       56.03      7.46 o
   6  28   0        0.54        0.49      5.46 o
   1  29   0       58.91       62.67      5.40 o
   2  29   0       12.63        7.92      4.36 o
   3  29   0       51.81       50.46      6.78 o
   4  29   0        4.65        3.88      4.47 o
   5  29   0        6.59        3.00      4.69 o
   6  29   0       17.52       11.41      6.99 o
   0  30   0       57.66       59.63     12.19 o
   1  30   0       44.46       49.98      6.91 o
   2  30   0       99.61       84.84      8.66 o
   3  30   0       20.75       33.58      6.01 o
   4  30   0       18.54       20.15      5.61 o
   5  30   0        0.09        7.49      5.02 o
   6  30   0        4.78        4.03      5.87 o
   1  31   0       36.79       29.71      5.77 o
   2  31   0       85.32       86.75      8.43 o
   3  31   0      152.83      171.99     11.62 o
   4  31   0        4.42        5.84      4.82 o
   5  31   0        0.92        5.70      6.02 o
   0  32   0        0.88       11.82      7.89 o
   1  32   0       32.62       29.56      6.76 o
   2  32   0       32.24       36.58      8.68 o
   3  32   0        5.06        2.85      4.60 o
   4  32   0        1.90        7.24      6.03 o
   5  32   0        2.12        3.37      6.01 o
   1  33   0        0.69        1.67      4.87 o
   2  33   0        0.20        5.72      4.69 o
   3  33   0       10.58        8.34      4.85 o
   4  33   0        0.14       12.51      6.57 o
   0  34   0      328.55      354.13     25.25 o
   1  34   0       43.75       36.22      8.47 o
   2  34   0       30.80       22.69      5.61 o
   3  34   0        0.43        3.20      5.07 o
   4  34   0       23.92       27.30      7.79 o
   1  35   0       12.70       20.18      7.31 o
   2  35   0        2.39        7.90      5.72 o
   3  35   0        5.80        6.48      6.22 o
   0  36   0       75.95      105.55     17.35 o
   1  36   0        0.22        4.47      5.73 o
   2  36   0       20.59       29.46      7.98 o
   3  36   0       14.06       27.14      8.41 o
   1  37   0        2.16       -3.05      5.33 o
   2  37   0       11.59       13.98      7.41 o
 -10   1   1        0.15       -0.67      4.32 o
  -9   1   1        0.59       -0.35      3.78 o
  -8   1   1       29.21       24.74      4.73 o
  -7   1   1        0.26        3.37      2.91 o
  -6   1   1       87.53       68.28      4.23 o
  -5   1   1      142.61      155.54      4.59 o
  -4   1   1       55.82       64.76      2.63 o
  -3   1   1       12.12       16.73      1.45 o
  -2   1   1      416.19      416.88      4.99 o
  -1   1   1      601.31      596.87      5.57 o
   0   1   1      521.07      315.34      7.46 o
   1   1   1     6546.53     7046.23     52.15 o
   2   1   1     1292.31     1279.99     18.19 o
   3   1   1       45.82       34.77      1.76 o
   4   1   1       14.01        8.45      1.57 o
   5   1   1      103.19      106.83      4.82 o
   6   1   1      102.73       94.10      6.00 o
   7   1   1        5.63       -1.49      2.78 o
   8   1   1       24.35       17.06      4.65 o
   9   1   1        0.01       -3.45      3.45 o
 -10   2   1       14.00       17.64      5.50 o
  -9   2   1       22.11       26.61      5.35 o
  -8   2   1       21.76       26.32      4.96 o
  -7   2   1        3.67        0.11      2.74 o
  -6   2   1       45.01       49.24      3.93 o
  -5   2   1      111.04      102.46      4.00 o
  -4   2   1        5.02        6.76      1.57 o
  -3   2   1     2350.83     2505.39     24.46 o
  -2   2   1    37486.94    44903.52    395.79 o
  -1   2   1     9452.54    10499.95     77.18 o
   0   2   1     4745.06     4831.86     50.55 o
   1   2   1      953.26      950.38      9.53 o
   2   2   1       79.07       68.99      2.57 o
   3   2   1      584.45      579.55      6.96 o
   4   2   1      154.14      174.19      4.25 o
   5   2   1      625.01      650.86     10.17 o
   6   2   1      120.75      117.02      6.55 o
   7   2   1        1.25       -2.24      2.88 o
   8   2   1       10.69        9.68      4.24 o
   9   2   1        0.71       -1.29      3.74 o
 -10   3   1        2.88       12.74      5.59 o
  -9   3   1        5.30       -0.74      5.83 o
  -8   3   1       19.44       11.20      3.94 o
  -7   3   1        1.00        7.78      3.21 o
  -6   3   1       42.53       38.64      3.62 o
  -5   3   1     1002.47      962.59     15.45 o
  -4   3   1      173.41      173.16      4.22 o
  -3   3   1        6.39       15.06      1.54 o
  -2   3   1    21356.88    24084.05    209.92 o
  -1   3   1        1.23        9.85      0.70 o
   0   3   1      520.43      514.53      3.73 o
   1   3   1       24.20       34.55      1.71 o
   2   3   1     4682.35     4925.62     44.93 o
   3   3   1      697.37      759.17      8.98 o
   4   3   1       55.65       43.99      3.60 o
   5   3   1       26.57       25.34      2.73 o
   6   3   1        1.26        6.64      3.19 o
   7   3   1       32.60       35.46      4.89 o
   8   3   1       30.49       30.87      5.31 o
   9   3   1       24.54       31.85      6.91 o
 -10   4   1        0.28        4.05      5.12 o
  -9   4   1       12.79        7.74      4.37 o
  -8   4   1        3.03        3.99      3.51 o
  -7   4   1       28.28       23.19      4.96 o
  -6   4   1       89.95       93.19      4.77 o
  -5   4   1       20.02       22.59      2.75 o
  -4   4   1      127.96      124.48      3.68 o
  -3   4   1      115.18       90.11      5.23 o
  -2   4   1     5506.86     5792.01     83.19 o
  -1   4   1       83.51       77.52      1.32 o
   0   4   1     8983.70     9699.33     62.45 o
   1   4   1      901.77     1024.78     11.23 o
   2   4   1      805.11      837.00      9.55 o
   3   4   1      840.39      845.36     10.45 o
   4   4   1        0.47       -0.34      0.97 o
   5   4   1        9.94        4.06      1.59 o
   6   4   1        1.21       -2.57      2.83 o
   7   4   1        1.17        0.18      2.91 o
   8   4   1        8.44        9.20      4.14 o
   9   4   1       11.52       16.86      5.01 o
 -10   5   1        2.21        3.38      4.42 o
  -9   5   1        0.01       -1.32      4.64 o
  -8   5   1       40.07       37.58      5.23 o
  -7   5   1        0.13        0.39      2.86 o
  -6   5   1      507.13      496.97     10.96 o
  -5   5   1        0.21       -2.02      2.02 o
  -4   5   1      878.78      896.01     12.36 o
  -3   5   1       59.10       63.73      2.70 o
  -2   5   1        0.39       -0.93      0.93 o
  -1   5   1      334.44      341.24      3.47 o
   0   5   1      124.13      110.74      1.56 o
   1   5   1        1.84        0.96      0.71 o
   2   5   1      282.31      340.64      5.53 o
   3   5   1      269.25      261.53      5.06 o
   4   5   1       29.36       39.75      2.84 o
   5   5   1        4.79        5.75      1.83 o
   6   5   1       97.49       93.39      6.02 o
   7   5   1        5.97       -0.49      3.11 o
   8   5   1       33.17       32.10      5.16 o
   9   5   1       23.09       18.24      4.99 o
 -10   6   1        0.02        7.21      4.90 o
  -9   6   1        2.01        1.22      3.97 o
  -8   6   1        0.08       -0.71      3.51 o
  -7   6   1       44.62       51.80      5.26 o
  -6   6   1       17.64       11.51      3.61 o
  -5   6   1      175.98      164.68      6.83 o
  -4   6   1       20.22       19.92      2.84 o
  -3   6   1      492.85      594.56      8.60 o
  -2   6   1     3406.23     3523.84     30.61 o
  -1   6   1      861.83      848.21      7.92 o
   0   6   1     4033.92     4139.83     29.73 o
   1   6   1     3433.95     3536.22     30.36 o
   2   6   1      372.34      461.75      6.84 o
   3   6   1     3881.82     3755.62     42.53 o
   4   6   1      117.96      133.74      4.92 o
   5   6   1      373.89      353.94      7.84 o
   6   6   1       19.74       14.20      3.46 o
   7   6   1      114.87      111.29      7.09 o
   8   6   1       20.23       15.70      4.30 o
   9   6   1      112.54      118.21      8.71 o
 -10   7   1        8.08        6.59      4.99 o
  -9   7   1       15.58       15.88      4.77 o
  -8   7   1       40.77       39.26      5.55 o
  -7   7   1        6.12        8.91      3.41 o
  -6   7   1       18.14       26.62      4.09 o
  -5   7   1       19.36       32.46      3.46 o
  -4   7   1      967.24      945.40     14.38 o
  -3   7   1      387.10      414.63      6.45 o
  -2   7   1        6.61        9.07      1.17 o
  -1   7   1      319.50      340.35      3.92 o
   0   7   1      727.63      784.21      6.80 o
   1   7   1      677.59      679.12      7.39 o
   2   7   1      946.70     1052.17     12.72 o
   3   7   1        7.72        7.71      1.59 o
   4   7   1       62.68       36.45      3.04 o
   5   7   1      123.57      125.50      8.36 o
   6   7   1       13.08       18.53      3.76 o
   7   7   1        8.63        6.88      3.90 o
   8   7   1        7.40       13.13      4.51 o
   9   7   1        0.04        8.37      4.55 o
  -9   8   1       33.75       27.85      5.37 o
  -8   8   1        1.08        1.39      3.59 o
  -7   8   1       16.29       15.91      4.00 o
  -6   8   1       35.94       39.34      4.60 o
  -5   8   1       38.45       43.18      3.73 o
  -4   8   1      186.30      204.52      5.52 o
  -3   8   1     2026.23     2069.10     22.98 o
  -2   8   1     4323.63     4263.12     36.91 o
  -1   8   1     3306.41     3255.01     25.29 o
   0   8   1       87.44       75.25      1.96 o
   1   8   1      681.35      671.58      7.07 o
   2   8   1      318.85      336.31      5.04 o
   3   8   1     1048.39     1081.04     15.26 o
   4   8   1      117.18      114.41      5.05 o
   5   8   1       70.11       63.11      4.84 o
   6   8   1      215.97      219.47      8.68 o
   7   8   1       79.24       76.46      6.35 o
   8   8   1        0.71        2.47      3.99 o
   9   8   1       25.12       27.53      6.04 o
  -9   9   1        4.13        8.82      4.33 o
  -8   9   1        4.66        4.24      6.41 o
  -7   9   1       85.16       91.10     10.60 o
  -6   9   1        9.01        3.16      6.50 o
  -5   9   1      439.06      432.52      8.88 o
  -4   9   1       62.26       71.33      3.64 o
  -3   9   1      895.59      978.42     11.89 o
  -2   9   1      162.44      155.10      3.14 o
  -1   9   1     1654.98     1785.01     14.21 o
   0   9   1       18.71       23.92      1.34 o
   1   9   1       16.80       10.01      0.96 o
   2   9   1        0.11       -0.93      0.93 o
   3   9   1       89.00       94.86      3.29 o
   4   9   1       11.73        3.64      1.91 o
   5   9   1      116.15      131.52      7.80 o
   6   9   1       74.08       78.32      5.82 o
   7   9   1        1.14        9.57      3.83 o
   8   9   1        0.29        1.09      3.78 o
   9   9   1        8.21       12.74      4.87 o
  -9  10   1        0.57        6.24      4.43 o
  -8  10   1       94.67       83.89      7.05 o
  -7  10   1      104.53      104.86      9.03 o
  -6  10   1       36.95       37.22      5.35 o
  -5  10   1      563.23      565.09     10.45 o
  -4  10   1       92.24       93.80      4.05 o
  -3  10   1     2160.61     2340.29     24.02 o
  -2  10   1      108.99      103.52      2.63 o
  -1  10   1     2766.59     2725.66     20.89 o
   0  10   1       28.24       23.07      1.12 o
   1  10   1      269.99      252.88      3.72 o
   2  10   1      202.31      235.62      6.26 o
   3  10   1      219.74      187.07      4.79 o
   4  10   1        5.59        8.31      2.17 o
   5  10   1      509.27      504.59     12.12 o
   6  10   1       66.94       79.75      5.91 o
   7  10   1      165.80      172.67      8.79 o
   8  10   1        0.00       -1.51      3.64 o
   9  10   1       26.27       23.07      5.43 o
  -9  11   1       39.06       51.76      6.58 o
  -8  11   1       30.53       40.89      5.75 o
  -7  11   1       40.69       56.00      7.60 o
  -6  11   1       16.18       15.72      4.23 o
  -5  11   1      570.00      561.01     11.19 o
  -4  11   1        5.28        5.29      1.75 o
  -3  11   1       31.45       27.24      2.15 o
  -2  11   1      268.00      224.98      4.24 o
  -1  11   1     2912.42     3032.66     23.22 o
   0  11   1     2048.65     2007.78     16.07 o
   1  11   1     1248.90     1361.21     15.53 o
   2  11   1     1571.05     1620.79     16.39 o
   3  11   1      337.90      318.13      5.76 o
   4  11   1     1207.00     1229.13     15.58 o
   5  11   1       32.42       28.76      3.76 o
   6  11   1      212.92      228.81     10.38 o
   7  11   1      185.84      192.31      9.12 o
   8  11   1        1.10        1.31      5.63 o
   9  11   1       10.28        4.37      6.62 o
  -9  12   1        0.01        7.78      4.52 o
  -8  12   1       57.52       54.16      6.27 o
  -7  12   1       77.33       88.54      7.66 o
  -6  12   1      108.78      123.51     11.74 o
  -5  12   1      113.99      128.05      5.15 o
  -4  12   1      202.58      206.69      5.35 o
  -3  12   1       17.95        5.47      1.64 o
  -2  12   1     3678.20     3905.80     32.84 o
  -1  12   1       72.28       98.05      2.25 o
   0  12   1     1385.05     1652.73     13.46 o
   1  12   1       62.40      111.22      2.77 o
   2  12   1        0.02       -1.15      1.15 o
   3  12   1      245.56      236.70      5.01 o
   4  12   1       86.26      100.96      3.91 o
   5  12   1       35.81       46.12      4.25 o
   6  12   1      330.63      332.01     29.20 o
   7  12   1      103.87      118.44      9.34 o
   8  12   1        0.03        6.92      4.59 o
   9  12   1        4.85        2.09      4.41 o
  -9  13   1       10.68       11.42      5.06 o
  -8  13   1       46.70       47.79      6.97 o
  -7  13   1       54.39       47.87      5.65 o
  -6  13   1      218.39      217.36      8.50 o
  -5  13   1      254.14      292.82      7.53 o
  -4  13   1       13.00       10.31      1.94 o
  -3  13   1       90.56       97.47      3.87 o
  -2  13   1        0.72       -0.59      1.12 o
  -1  13   1        5.60       -0.01      0.95 o
   0  13   1      390.74      464.84      5.90 o
   1  13   1     1200.48     1175.02     11.98 o
   2  13   1      187.55      188.71      4.17 o
   3  13   1       29.20       28.70      2.32 o
   4  13   1       47.62       41.32      3.11 o
   5  13   1       59.77       51.18      4.34 o
   6  13   1      179.75      196.57      9.98 o
   7  13   1      112.28      105.31      7.52 o
   8  13   1       15.70       21.56      5.20 o
   9  13   1        0.95        3.76      4.55 o
  -9  14   1       23.34       29.40      6.54 o
  -8  14   1       18.36       23.69      6.06 o
  -7  14   1        9.21       14.96      4.92 o
  -6  14   1        6.86       13.82      3.96 o
  -5  14   1       30.62       23.24      3.15 o
  -4  14   1        0.96        0.77      1.71 o
  -3  14   1      640.22      693.51      9.39 o
  -2  14   1      559.22      680.40      7.61 o
  -1  14   1       27.70       34.24      1.70 o
   0  14   1     2065.60     2354.80     18.29 o
   1  14   1      513.26      534.64      6.65 o
   2  14   1      156.02      162.46      4.10 o
   3  14   1       12.88        4.77      1.70 o
   4  14   1       79.79       79.80      3.99 o
   5  14   1      107.23      101.86      5.63 o
   6  14   1        7.83        9.98      5.14 o
   7  14   1        6.28        6.60      3.78 o
   8  14   1        5.48       10.85      4.46 o
   9  14   1        5.18        6.22      5.78 o
  -9  15   1        1.21        0.13      4.82 o
  -8  15   1        0.83        4.39      6.13 o
  -7  15   1      148.96      158.90      9.87 o
  -6  15   1      317.43      296.85     13.06 o
  -5  15   1       39.52       52.73      4.01 o
  -4  15   1      355.84      327.11      6.55 o
  -3  15   1      443.82      391.37      6.78 o
  -2  15   1     1079.99     1013.84     10.23 o
  -1  15   1        0.03        0.48      1.09 o
   0  15   1     2104.18     2136.57     17.05 o
   1  15   1       16.46       17.84      1.65 o
   2  15   1     1877.95     1930.13     19.76 o
   3  15   1      254.22      249.52      5.48 o
   4  15   1     1791.33     1673.13     21.89 o
   5  15   1      208.74      188.81      7.00 o
   6  15   1       20.80       19.38      5.22 o
   7  15   1        1.63        1.36      4.50 o
   8  15   1       17.99       19.48      5.23 o
  -9  16   1        7.86       16.17      5.70 o
  -8  16   1       23.06       24.38      6.06 o
  -7  16   1       18.23       20.06      5.02 o
  -6  16   1       58.58       72.38      6.49 o
  -5  16   1      237.09      285.62      8.38 o
  -4  16   1       84.74       76.30      4.16 o
  -3  16   1      377.46      370.71      6.74 o
  -2  16   1      133.68      115.25      3.10 o
  -1  16   1      353.73      300.77      4.75 o
   0  16   1        0.93       19.87      5.52 o
   1  16   1      149.47      144.26      3.54 o
   2  16   1       43.67       49.28      2.80 o
   3  16   1      325.24      311.03      6.26 o
   4  16   1       76.92       74.09      4.43 o
   5  16   1       36.76       47.08      5.05 o
   6  16   1        0.03       -2.03      3.65 o
   7  16   1        1.77        6.98      4.95 o
   8  16   1        6.63        2.90      3.90 o
  -9  17   1        5.21        5.71      4.96 o
  -8  17   1       18.86       18.89      7.54 o
  -7  17   1       60.15       48.70      8.73 o
  -6  17   1       15.05       12.71      3.91 o
  -5  17   1      236.88      236.26      8.54 o
  -4  17   1      168.96      164.20      5.68 o
  -3  17   1      152.32      160.80      5.27 o
  -2  17   1      284.35      309.21      5.08 o
  -1  17   1      492.94      494.30      6.43 o
   0  17   1      183.61      193.05      3.84 o
   1  17   1      674.33      671.29      8.26 o
   2  17   1       27.34       27.32      2.33 o
   3  17   1      161.26      162.26      5.08 o
   4  17   1      276.27      290.91      7.64 o
   5  17   1       87.69       93.37      7.93 o
   6  17   1       62.74       65.76      7.28 o
   7  17   1        2.01        2.85      4.44 o
   8  17   1        5.97        5.17      4.61 o
  -8  18   1       23.19       23.11      7.04 o
  -7  18   1       29.21       27.57      9.63 o
  -6  18   1       10.41        7.16      3.78 o
  -5  18   1       18.71       20.36      4.21 o
  -4  18   1        0.72        4.08      3.27 o
  -3  18   1        7.66        3.02      1.68 o
  -2  18   1      300.27      258.61      4.73 o
  -1  18   1        8.45       14.10      1.67 o
   0  18   1      206.09      184.29      3.85 o
   1  18   1      615.56      574.04      8.56 o
   2  18   1      148.59      151.65      4.18 o
   3  18   1      798.26      795.22     14.70 o
   4  18   1       70.01       86.89      5.31 o
   5  18   1       55.83       50.53      5.36 o
   6  18   1      140.45      141.26      9.48 o
   7  18   1       17.46       19.65      5.58 o
   8  18   1        0.51        5.97      4.50 o
  -8  19   1       31.86       35.06      9.88 o
  -7  19   1       12.97       12.80      5.11 o
  -6  19   1       47.78       51.66      5.80 o
  -5  19   1        4.18        4.92      4.12 o
  -4  19   1      241.74      235.09      7.45 o
  -3  19   1        0.01       -1.68      1.68 o
  -2  19   1      650.28      637.45      8.42 o
  -1  19   1        8.45        8.06      1.52 o
   0  19   1      279.17      267.91      5.00 o
   1  19   1        6.63        8.01      1.64 o
   2  19   1      379.22      343.78      7.78 o
   3  19   1       14.97       21.15      3.14 o
   4  19   1       67.64       80.09      6.04 o
   5  19   1      150.89      145.11      7.80 o
   6  19   1       29.85       36.76      6.23 o
   7  19   1        5.48        6.87      4.77 o
   8  19   1       12.81        9.18      4.72 o
  -8  20   1        0.12        2.41      6.12 o
  -7  20   1        0.55       -0.09      4.07 o
  -6  20   1        2.60       -1.48      3.45 o
  -5  20   1       16.21       18.28      4.06 o
  -4  20   1       23.38       26.53      4.55 o
  -3  20   1      151.05      135.43      4.95 o
  -2  20   1        6.67        5.69      1.74 o
  -1  20   1      625.28      639.02      8.48 o
   0  20   1       17.66       15.02      1.88 o
   1  20   1     1213.77     1190.21     12.90 o
   2  20   1      257.25      235.12      5.38 o
   3  20   1      577.31      551.02     10.81 o
   4  20   1       24.18       24.94      4.19 o
   5  20   1      128.18      141.30      9.07 o
   6  20   1        0.62        7.81      4.54 o
   7  20   1       42.46       50.76      7.50 o
   8  20   1        0.00        3.06      6.89 o
  -8  21   1       10.73        8.53      6.36 o
  -7  21   1       11.44       13.29      5.29 o
  -6  21   1       70.31       76.61      7.91 o
  -5  21   1      163.91      153.54      7.93 o
  -4  21   1        0.51       -1.67      2.74 o
  -3  21   1        1.98       -1.50      1.86 o
  -2  21   1      235.39      237.66      5.75 o
  -1  21   1       60.60       56.97      3.02 o
   0  21   1        9.48       12.25      2.21 o
   1  21   1       80.91       76.02      3.36 o
   2  21   1        0.25       -1.86      1.86 o
   3  21   1       38.35       33.74      3.48 o
   4  21   1      190.26      164.52      7.96 o
   5  21   1       16.98       15.26      5.01 o
   6  21   1        2.58        0.45      4.37 o
   7  21   1        0.36       -0.04      4.36 o
   8  21   1        6.45       20.58      6.25 o
  -8  22   1       24.79       30.88      8.13 o
  -7  22   1        7.59       13.93      5.34 o
  -6  22   1        2.10        2.60      4.95 o
  -5  22   1       33.68       50.23      5.82 o
  -4  22   1        3.39        1.43      3.73 o
  -3  22   1      162.86      167.54      5.98 o
  -2  22   1       11.35        2.43      1.85 o
  -1  22   1       28.34       28.78      2.74 o
   0  22   1      394.54      355.61      7.98 o
   1  22   1        0.29       -1.91      1.91 o
   2  22   1      229.75      227.73      5.93 o
   3  22   1       10.44        4.27      3.35 o
   4  22   1      161.59      147.23      8.48 o
   5  22   1       11.89       13.14      4.74 o
   6  22   1       13.12       21.30      5.51 o
   7  22   1        0.81       -4.93      4.93 o
  -8  23   1        2.83        6.45      6.11 o
  -7  23   1        6.36       11.03      6.49 o
  -6  23   1       17.49       22.67      5.72 o
  -5  23   1       62.99       63.04      6.09 o
  -4  23   1       73.91       53.63      5.45 o
  -3  23   1      429.01      431.67     12.61 o
  -2  23   1       28.00       35.74      3.06 o
  -1  23   1       27.92       40.75      3.13 o
   0  23   1      838.11      822.35     11.84 o
   1  23   1     2023.25     1908.22     21.32 o
   2  23   1      145.24      124.07      5.43 o
   3  23   1      197.62      161.45      7.82 o
   4  23   1      297.78      303.26     12.09 o
   5  23   1       13.39       17.75      5.14 o
   6  23   1        6.66        9.10      6.40 o
   7  23   1        8.81        9.43      5.34 o
  -7  24   1       48.55       52.77      9.29 o
  -6  24   1        0.97        1.83      4.93 o
  -5  24   1       34.96       55.66      6.00 o
  -4  24   1       30.93       31.14      5.99 o
  -3  24   1      337.70      338.73     13.18 o
  -2  24   1      197.63      171.49      5.78 o
  -1  24   1      888.14      861.06     13.17 o
   0  24   1       11.14       24.00      2.77 o
   1  24   1      117.63      139.75      5.32 o
   2  24   1      116.29      121.71      7.42 o
   3  24   1      402.56      328.34     10.78 o
   4  24   1      169.22      177.73     10.09 o
   5  24   1       40.76       51.03      8.05 o
   6  24   1        1.79        7.81      4.99 o
   7  24   1        7.00        3.09      5.32 o
  -7  25   1        3.36       15.87      6.68 o
  -6  25   1       26.64       23.37      5.79 o
  -5  25   1        0.03       -3.43      3.94 o
  -4  25   1      122.20      128.85      7.66 o
  -3  25   1      232.97      241.55      8.94 o
  -2  25   1        0.10        1.76      2.41 o
  -1  25   1       16.76       25.56      3.46 o
   0  25   1      129.34      131.34      5.74 o
   1  25   1      393.85      361.13      9.85 o
   2  25   1       39.35       36.16      4.21 o
   3  25   1       52.58       53.89      5.72 o
   4  25   1       28.73       29.92      6.11 o
   5  25   1        0.22       -0.04      3.75 o
   6  25   1        9.31        7.66      5.10 o
   7  25   1        2.31       19.20      5.91 o
  -7  26   1        0.50        4.23      5.95 o
  -6  26   1        5.34       10.89      6.18 o
  -5  26   1        0.23        0.75      4.05 o
  -4  26   1        6.35        3.90      3.58 o
  -3  26   1        7.07       10.18      3.82 o
  -2  26   1        0.65       -1.67      2.65 o
  -1  26   1       46.61       48.26      4.58 o
   0  26   1        9.39       14.35      3.14 o
   1  26   1        0.91       -2.10      2.63 o
   2  26   1        0.06       -2.63      2.63 o
   3  26   1      118.36      128.70      8.86 o
   4  26   1       19.74        5.23      4.40 o
   5  26   1       31.82       42.12     12.31 o
   6  26   1       41.59       46.56      7.30 o
   7  26   1       28.24       32.15     10.91 o
  -7  27   1        0.00        1.50      5.92 o
  -6  27   1       12.15        7.63      5.91 o
  -5  27   1       95.46       80.05      8.33 o
  -4  27   1       27.92       25.26      6.42 o
  -3  27   1        0.53        0.22      3.64 o
  -2  27   1       45.49       50.20      4.83 o
  -1  27   1      104.18       96.91      5.94 o
   0  27   1       76.48       81.49      5.56 o
   1  27   1       54.24       59.16      6.23 o
   2  27   1       48.94       45.24      7.42 o
   3  27   1       22.28       21.20      5.50 o
   4  27   1       29.89       35.50      7.96 o
   5  27   1        2.05        7.42      4.80 o
   6  27   1       62.43       78.91      9.09 o
  -6  28   1       39.04       54.99      9.54 o
  -5  28   1        0.06        5.37      5.61 o
  -4  28   1        0.19       -2.71      3.52 o
  -3  28   1      209.43      216.90     15.93 o
  -2  28   1      118.00      127.27      7.59 o
  -1  28   1       34.14       43.28      5.17 o
   0  28   1       36.54       33.36      4.35 o
   1  28   1       76.36       80.40      7.05 o
   2  28   1        8.49        7.47      3.63 o
   3  28   1      217.80      191.89     11.40 o
   4  28   1       94.68       93.80      8.76 o
   5  28   1       24.05       22.33      6.08 o
   6  28   1        0.04        1.58      5.01 o
  -6  29   1       23.36       23.91      7.31 o
  -5  29   1        9.91       17.48      6.50 o
  -4  29   1      192.72      213.00     11.82 o
  -3  29   1       46.82       54.82     13.53 o
  -2  29   1       70.60       61.09      6.12 o
  -1  29   1        1.86       -3.81      3.81 o
   0  29   1        0.43        0.63      3.63 o
   1  29   1       34.82       42.15      5.42 o
   2  29   1      131.84      142.63      9.55 o
   3  29   1       28.94       19.22      5.34 o
   4  29   1        0.43       -0.55      4.32 o
   5  29   1        0.34        6.30      5.06 o
   6  29   1        4.54        7.88      5.33 o
  -6  30   1       11.88        7.76      8.99 o
  -5  30   1        6.64       -2.85     11.12 o
  -4  30   1        5.38       15.93      6.22 o
  -3  30   1       42.96       45.47      6.47 o
  -2  30   1        0.10       -2.53      3.99 o
  -1  30   1        1.00       -3.37      4.26 o
   0  30   1       17.67        8.53      4.36 o
   1  30   1        0.26        4.04      3.57 o
   2  30   1        3.19        3.82      4.35 o
   3  30   1       24.61       18.11      5.69 o
   4  30   1       39.29       39.34      6.71 o
   5  30   1        0.09        1.22      5.24 o
  -5  31   1        8.43        7.37      6.56 o
  -4  31   1        7.00        6.85      5.90 o
  -3  31   1        2.42        0.62      4.97 o
  -2  31   1       12.92       23.94      5.28 o
  -1  31   1       15.84       25.68      6.71 o
   0  31   1       84.91       95.66     15.49 o
   1  31   1       66.13       61.84      7.26 o
   2  31   1       16.28       15.44      5.51 o
   3  31   1        1.75        4.83      4.59 o
   4  31   1       59.87       58.70      8.09 o
   5  31   1        0.17        5.66      4.92 o
  -5  32   1       57.92       50.56      9.39 o
  -4  32   1        7.22        0.53      5.79 o
  -3  32   1       43.35       55.86      8.90 o
  -2  32   1        9.39        7.06      5.50 o
  -1  32   1      150.89      166.67     13.04 o
   0  32   1       14.03       14.61      5.97 o
   1  32   1       25.08       18.24      7.68 o
   2  32   1        0.13        3.64      4.67 o
   3  32   1       16.03       22.41      5.52 o
   4  32   1        0.36        0.45      4.51 o
   5  32   1       79.74       94.76     10.09 o
  -5  33   1        4.02       19.62      7.82 o
  -4  33   1        2.29       -0.09      5.82 o
  -3  33   1       27.02       26.26      7.32 o
  -2  33   1        0.12        6.50      6.13 o
  -1  33   1       26.96       28.02     15.12 o
   0  33   1        9.85       18.33     12.80 o
   1  33   1       31.35       33.81      6.50 o
   2  33   1        6.95       -1.41      4.41 o
   3  33   1        3.44        2.21      4.67 o
   4  33   1       63.68       65.08      8.62 o
  -4  34   1       56.40       72.01     20.59 o
  -3  34   1        0.25       -0.57      5.32 o
  -2  34   1       25.30       38.91     14.47 o
  -1  34   1        2.59       12.38      6.13 o
   0  34   1       13.93       21.43     10.32 o
   1  34   1        5.18        4.34      4.66 o
   2  34   1        6.76        4.27      4.93 o
   3  34   1       26.01       24.94      6.64 o
   4  34   1       25.12       46.40      9.24 o
  -3  35   1        0.09        5.24      5.40 o
  -2  35   1        9.04       14.46     14.45 o
  -1  35   1       11.29       11.98      6.26 o
   0  35   1       12.67        9.12      6.80 o
   1  35   1        1.20        4.62      5.77 o
   2  35   1        3.34        7.44      7.44 o
   3  35   1       35.83       48.98      8.11 o
  -3  36   1       40.94       36.31      8.35 o
  -2  36   1        2.11        4.45      5.59 o
  -1  36   1       24.97       44.22      8.63 o
   0  36   1        3.11       -0.65      6.40 o
   1  36   1       67.38       70.30     12.60 o
   2  36   1       13.90       15.70      9.24 o
  -2  37   1       84.60       74.44     10.89 o
  -1  37   1       78.66      130.27     13.52 o
   0  37   1        2.22       -1.46      6.10 o
   1  37   1        0.26        0.54      5.52 o
 -10   0   2        3.78        0.82      8.97 o
  -9   0   2       32.91       42.13      8.13 o
  -8   0   2       76.34       87.39      9.45 o
  -7   0   2       74.62       61.44      7.78 o
  -6   0   2        3.00        0.23      3.31 o
  -5   0   2       68.89       88.11      6.39 o
  -4   0   2     2208.56     2595.09     34.44 o
  -3   0   2     2554.69     2779.65     40.66 o
  -2   0   2    36421.47    43166.54    500.86 o
  -1   0   2    14617.58    16879.28    169.03 o
   0   0   2     5609.96     6241.16     83.79 o
   1   0   2     1923.44     2047.21     27.63 o
   2   0   2      133.23      138.89      4.61 o
   3   0   2        6.27       -0.92      1.54 o
   4   0   2     1607.49     1589.81     23.91 o
   5   0   2      277.32      240.09      9.19 o
   6   0   2      161.42      136.48      9.95 o
   7   0   2        4.35        1.63      4.64 o
   8   0   2       10.29        6.87      6.32 o
   9   0   2       15.53       18.74      7.42 o
 -10   1   2       10.04       14.70      7.40 o
  -9   1   2        6.19        4.81      4.11 o
  -8   1   2       80.53       93.05      6.73 o
  -7   1   2        8.49        0.92      3.07 o
  -6   1   2      581.42      550.71     10.32 o
  -5   1   2      320.17      320.24      6.43 o
  -4   1   2       69.43       40.76      2.63 o
  -3   1   2       10.78        9.55      1.76 o
  -2   1   2     7053.56     7578.66     62.72 o
  -1   1   2     8014.59     8513.48     72.12 o
   0   1   2     6158.47     6704.64     61.32 o
   1   1   2     3261.28     3378.12     28.59 o
   2   1   2       45.15       57.40      2.04 o
   3   1   2      580.88      567.74      7.40 o
   4   1   2      124.15      148.45      4.01 o
   5   1   2        1.18        0.48      2.20 o
   6   1   2        9.70       14.84      3.73 o
   7   1   2       65.15       55.51      5.72 o
   8   1   2       53.52       48.72      5.91 o
   9   1   2        1.57        1.36      4.29 o
 -10   2   2        6.22       11.02      7.17 o
  -9   2   2       15.75       17.39      4.79 o
  -8   2   2        9.15        6.22      3.80 o
  -7   2   2        3.17       -1.13      3.00 o
  -6   2   2        4.50       -2.12      2.26 o
  -5   2   2       34.77       31.20      2.93 o
  -4   2   2      314.95      297.97      5.95 o
  -3   2   2     2014.36     2076.54     22.17 o
  -2   2   2    23705.75    27237.64    223.96 o
  -1   2   2      195.38      222.24      2.22 o
   0   2   2      336.00      328.61      3.39 o
   1   2   2     8607.44     9395.69     77.19 o
   2   2   2     1515.27     1495.82     15.33 o
   3   2   2      373.88      399.77      6.37 o
   4   2   2       91.35       95.25      4.35 o
   5   2   2      526.67      546.96     10.00 o
   6   2   2      154.02      132.78      6.95 o
   7   2   2       17.54       15.96      3.99 o
   8   2   2       11.63       18.24      4.54 o
   9   2   2       30.29       31.21      5.73 o
 -10   3   2        1.70       -4.48      5.32 o
  -9   3   2       18.42       24.50      5.12 o
  -8   3   2        0.04       -0.96      3.24 o
  -7   3   2       39.28       30.29      4.51 o
  -6   3   2      146.71      135.61      5.34 o
  -5   3   2      317.50      299.62      7.98 o
  -4   3   2        8.53        9.07      1.92 o
  -3   3   2       70.89       85.40      2.86 o
  -2   3   2    22368.38    24871.91    202.70 o
  -1   3   2       70.85       81.39      1.22 o
   0   3   2    16351.08    18891.32    140.94 o
   1   3   2     7766.66     8523.42     75.19 o
   2   3   2     1870.17     1865.93     18.60 o
   3   3   2       38.49       51.13      2.43 o
   4   3   2      356.76      386.59      6.52 o
   5   3   2       21.91       20.94      2.87 o
   6   3   2      239.18      242.98      8.69 o
   7   3   2       33.80       35.56      5.01 o
   8   3   2        0.62        1.08      3.74 o
   9   3   2        1.46        6.65      4.26 o
 -10   4   2        2.55       10.96      5.83 o
  -9   4   2        3.58       -1.67      3.69 o
  -8   4   2        6.78        0.49      3.07 o
  -7   4   2      149.59      144.32      7.39 o
  -6   4   2        3.50        3.13      2.81 o
  -5   4   2      991.44      918.83     13.35 o
  -4   4   2      525.63      597.96      9.23 o
  -3   4   2     2914.99     2908.06     30.08 o
  -2   4   2      277.26      287.14      3.94 o
  -1   4   2     5807.16     6172.97     41.66 o
   0   4   2     8148.62     8765.17     61.52 o
   1   4   2     1637.31     1720.22     18.84 o
   2   4   2        3.81        3.08      1.07 o
   3   4   2       19.09       21.63      1.90 o
   4   4   2       36.73       32.60      3.58 o
   5   4   2        0.01       -1.27      2.08 o
   6   4   2       94.15       97.17      6.14 o
   7   4   2        5.12        3.85      6.90 o
   8   4   2        0.67       -3.76      3.76 o
   9   4   2        7.14        5.65      4.54 o
 -10   5   2        0.44        2.23      5.30 o
  -9   5   2        1.23        4.72      4.20 o
  -8   5   2        1.94        5.89      3.61 o
  -7   5   2       45.88       50.23      5.26 o
  -6   5   2      136.03      172.45      6.61 o
  -5   5   2        0.45       -2.09      2.09 o
  -4   5   2     1824.15     1988.65     22.65 o
  -3   5   2      847.84      830.23      9.91 o
  -2   5   2      124.71      156.02      3.25 o
  -1   5   2      341.47      344.63      3.41 o
   0   5   2     1434.04     1399.85     10.30 o
   1   5   2      397.18      342.66      5.02 o
   2   5   2      348.57      374.39      6.00 o
   3   5   2       24.10       37.54      2.32 o
   4   5   2      856.43      885.08     11.82 o
   5   5   2       59.98       44.68      3.57 o
   6   5   2        5.85        3.73      3.17 o
   7   5   2       76.08       77.75      6.68 o
   8   5   2        1.68       -2.04      5.16 o
   9   5   2        0.30        2.03      4.47 o
 -10   6   2        0.72       12.50      6.27 o
  -9   6   2        0.47        1.37      3.73 o
  -8   6   2        1.33       -0.04      3.37 o
  -7   6   2      397.67      386.07     11.27 o
  -6   6   2      186.42      178.70      6.70 o
  -5   6   2        3.07        5.55      2.21 o
  -4   6   2       73.27       86.36      3.64 o
  -3   6   2        9.50        8.91      1.45 o
  -2   6   2      206.21      182.92      2.94 o
  -1   6   2     2070.72     1943.07     14.03 o
   0   6   2        0.15        1.26      0.63 o
   1   6   2     2581.79     2586.66     22.82 o
   2   6   2     1013.61      914.31     11.46 o
   3   6   2       82.51       90.30      3.40 o
   4   6   2       27.88       31.01      2.50 o
   5   6   2        0.00       -0.05      2.13 o
   6   6   2       40.59       41.99      4.79 o
   7   6   2        0.06       -0.35      3.17 o
   8   6   2       23.00       13.70      4.85 o
   9   6   2        2.57       -3.47      4.85 o
 -10   7   2        0.96        0.08      4.95 o
  -9   7   2       18.53       20.06      4.84 o
  -8   7   2       18.72       19.30      4.58 o
  -7   7   2        0.09       -3.32      3.32 o
  -6   7   2       14.79       11.68      3.17 o
  -5   7   2      683.18      743.17     15.19 o
  -4   7   2     1338.25     1342.15     15.59 o
  -3   7   2       60.62       76.67      3.14 o
  -2   7   2     1202.55     1352.92     12.35 o
  -1   7   2      395.40      386.63      3.83 o
   0   7   2      852.33      857.16      7.02 o
   1   7   2      189.99      170.06      3.03 o
   2   7   2        4.06        2.35      1.20 o
   3   7   2     2511.66     2574.89     31.57 o
   4   7   2      399.60      428.97      7.58 o
   5   7   2      370.74      357.24      8.82 o
   6   7   2       11.43       14.56      3.74 o
   7   7   2       73.14       62.90      7.66 o
   8   7   2       42.29       50.02      6.35 o
   9   7   2        6.75        2.70      5.11 o
 -10   8   2       12.48       13.47      5.96 o
  -9   8   2        9.22        9.13      4.91 o
  -8   8   2        0.37        3.83      3.66 o
  -7   8   2        0.05       -2.28      3.78 o
  -6   8   2      201.79      210.89      7.23 o
  -5   8   2       48.27       41.55      3.12 o
  -4   8   2      395.99      399.08      7.15 o
  -3   8   2     2338.39     2384.15     22.30 o
  -2   8   2        1.48        4.44      1.00 o
  -1   8   2        0.51        0.10      0.63 o
   0   8   2       78.83       74.35      1.67 o
   1   8   2      307.51      328.23      4.63 o
   2   8   2        6.61        3.94      1.24 o
   3   8   2      531.42      549.48      8.91 o
   4   8   2       24.83       32.43      3.17 o
   5   8   2      143.54      146.54      5.86 o
   6   8   2        8.03       10.71      3.73 o
   7   8   2       10.05        6.36      3.79 o
   8   8   2       96.20      107.19      9.22 o
   9   8   2        1.56       -0.17      4.73 o
 -10   9   2        8.66       10.02      5.95 o
  -9   9   2        1.25        3.02      5.01 o
  -8   9   2      103.57      127.12      7.99 o
  -7   9   2        2.12        1.16      3.63 o
  -6   9   2       12.86       15.99      3.66 o
  -5   9   2      347.56      360.12     10.33 o
  -4   9   2     5359.57     5411.29     51.13 o
  -3   9   2       24.72       16.70      1.68 o
  -2   9   2     8102.13     8779.61     69.08 o
  -1   9   2      613.56      577.20      5.46 o
   0   9   2     1165.97     1173.87      9.93 o
   1   9   2     5246.47     5477.35     46.69 o
   2   9   2      845.12      874.07     10.00 o
   3   9   2       14.15       18.85      2.24 o
   4   9   2        9.48        6.71      2.24 o
   5   9   2      204.52      190.11      6.68 o
   6   9   2       44.77       47.99      5.09 o
   7   9   2      104.17      120.16      7.64 o
   8   9   2        1.40        3.25      4.11 o
   9   9   2        8.04       17.12      6.11 o
  -9  10   2        8.32        8.05      4.82 o
  -8  10   2       21.85       28.33      5.05 o
  -7  10   2        2.32        7.87      4.06 o
  -6  10   2       33.19       34.64      4.42 o
  -5  10   2      216.88      216.06      6.27 o
  -4  10   2     3661.18     3823.44     35.13 o
  -3  10   2      227.08      249.55      4.65 o
  -2  10   2     1511.79     1695.23     14.72 o
  -1  10   2      102.57       93.85      1.99 o
   0  10   2      790.79      938.60      8.48 o
   1  10   2       89.99       78.73      2.43 o
   2  10   2     1812.53     2057.95     18.81 o
   3  10   2      133.80      145.90      3.67 o
   4  10   2       20.19       22.01      2.67 o
   5  10   2      152.01      165.95      7.28 o
   6  10   2       33.14       20.00      4.11 o
   7  10   2      147.44      133.02      7.97 o
   8  10   2      113.05      109.73      8.22 o
   9  10   2        0.07        0.61      5.35 o
  -9  11   2       23.54       26.58      6.23 o
  -8  11   2       12.08       15.22      5.60 o
  -7  11   2      140.55      131.00      8.54 o
  -6  11   2      134.16      131.13      6.87 o
  -5  11   2       11.86        9.40      2.31 o
  -4  11   2      459.74      523.46      8.71 o
  -3  11   2        0.01        0.15      1.27 o
  -2  11   2       61.79       77.51      2.52 o
  -1  11   2      629.54      660.42      6.37 o
   0  11   2      902.86     1020.25      8.83 o
   1  11   2     1293.85     1303.36     12.00 o
   2  11   2      499.43      537.94      6.98 o
   3  11   2      391.68      413.41      6.38 o
   4  11   2       19.99       21.83      2.76 o
   5  11   2       38.83       46.77      4.70 o
   6  11   2       10.84       12.77      3.84 o
   7  11   2        0.34        4.73      3.94 o
   8  11   2        1.88        6.55      4.50 o
   9  11   2        3.20        5.57      5.67 o
  -9  12   2       14.64       19.87      5.75 o
  -8  12   2        1.30        9.30      4.77 o
  -7  12   2       80.93       91.79      8.70 o
  -6  12   2       39.32       46.30      4.41 o
  -5  12   2       81.37       73.52      3.81 o
  -4  12   2      101.44      124.04      3.90 o
  -3  12   2      151.58      162.30      4.04 o
  -2  12   2      309.07      309.05      4.56 o
  -1  12   2     2731.54     3012.48     21.40 o
   0  12   2      237.26      251.37      3.54 o
   1  12   2      696.78      690.97      7.57 o
   2  12   2       63.71       66.63      2.56 o
   3  12   2       20.65       14.75      2.13 o
   4  12   2      146.47      146.85      5.36 o
   5  12   2       74.28       85.71      5.22 o
   6  12   2       55.83       53.45      5.50 o
   7  12   2        6.01        3.87      3.69 o
   8  12   2       34.48       32.92      5.65 o
  -9  13   2        9.02        9.51      4.97 o
  -8  13   2      281.76      306.92     13.03 o
  -7  13   2      364.81      371.51     11.58 o
  -6  13   2      801.48      797.20     15.02 o
  -5  13   2       69.20       82.99      4.11 o
  -4  13   2      290.13      294.34      6.31 o
  -3  13   2      386.52      379.49      6.31 o
  -2  13   2        0.42        0.36      1.02 o
  -1  13   2      767.42      822.25      7.54 o
   0  13   2        4.23        1.22      0.88 o
   1  13   2     1486.00     1481.55     13.05 o
   2  13   2        3.87        1.81      1.24 o
   3  13   2      872.08      875.45     11.25 o
   4  13   2      120.85      122.09      4.97 o
   5  13   2      548.08      541.25     10.92 o
   6  13   2      171.09      172.23     11.77 o
   7  13   2      123.23      138.90      8.36 o
   8  13   2       72.52       59.86      7.26 o
  -9  14   2        0.87        0.86      5.09 o
  -8  14   2       30.32       42.22      6.59 o
  -7  14   2       47.42       63.10      6.84 o
  -6  14   2        6.18        7.97      3.48 o
  -5  14   2       78.83       81.34      4.11 o
  -4  14   2        0.61       -0.21      1.81 o
  -3  14   2      221.22      227.02      4.34 o
  -2  14   2     1238.05     1381.08     15.51 o
  -1  14   2     3175.47     3157.27     22.73 o
   0  14   2       36.64       27.77      1.53 o
   1  14   2       51.39       58.76      2.17 o
   2  14   2      689.76      623.76      8.63 o
   3  14   2       28.78       31.42      2.52 o
   4  14   2       80.89       92.75      4.60 o
   5  14   2        5.37        5.48      3.09 o
   6  14   2        0.12       -3.79      3.79 o
   7  14   2        9.76        4.93      4.69 o
   8  14   2        0.26        2.59      4.96 o
  -9  15   2        0.47        0.01      5.01 o
  -8  15   2        0.94        3.43      5.65 o
  -7  15   2      243.83      241.35     10.01 o
  -6  15   2       48.66       41.96      5.06 o
  -5  15   2       66.78       63.43      4.46 o
  -4  15   2      106.29      127.09      5.25 o
  -3  15   2       78.92      106.13      3.37 o
  -2  15   2      709.34      765.58      7.97 o
  -1  15   2       39.89       63.63      5.40 o
   0  15   2        9.85        3.72      1.11 o
   1  15   2      175.31      195.90      5.55 o
   2  15   2       29.24       28.65      2.30 o
   3  15   2       20.95       15.88      2.10 o
   4  15   2      521.63      468.60      9.71 o
   5  15   2      386.65      367.70     12.91 o
   6  15   2       18.35       21.61      5.20 o
   7  15   2        1.44       -0.14      4.24 o
   8  15   2        0.51        0.58      7.73 o
  -9  16   2       25.90       30.54      6.63 o
  -8  16   2        3.53        5.51      5.43 o
  -7  16   2       52.82       69.75      6.45 o
  -6  16   2        0.80       -2.29      2.88 o
  -5  16   2       29.62       29.31      3.64 o
  -4  16   2      234.03      204.21      5.57 o
  -3  16   2      311.86      313.05      7.48 o
  -2  16   2      159.31      191.77      3.79 o
  -1  16   2       68.56       59.16      2.22 o
   0  16   2      237.69      234.28      4.34 o
   1  16   2      377.89      350.15      5.76 o
   2  16   2      291.66      258.27      7.57 o
   3  16   2      235.33      227.77      5.82 o
   4  16   2      273.05      294.14      7.76 o
   5  16   2        4.19       -0.79      2.93 o
   6  16   2       28.04       34.20      5.92 o
   7  16   2        3.52        3.04      3.98 o
   8  16   2        0.63        4.67      4.89 o
  -9  17   2        0.85        1.70      6.26 o
  -8  17   2       82.29       92.53     15.03 o
  -7  17   2        1.12        4.39      4.23 o
  -6  17   2       25.46       29.55      4.58 o
  -5  17   2      306.15      305.35      8.67 o
  -4  17   2      368.71      363.34      7.62 o
  -3  17   2        6.13        8.16      1.77 o
  -2  17   2       11.84       12.36      1.56 o
  -1  17   2       47.48       40.86      1.98 o
   0  17   2       85.63       90.26      2.92 o
   1  17   2      907.71      846.58     10.24 o
   2  17   2      268.05      283.88      6.26 o
   3  17   2        1.80        5.24      2.27 o
   4  17   2      640.75      606.31     11.55 o
   5  17   2       50.01       47.26      8.80 o
   6  17   2        4.21        0.92      4.07 o
   7  17   2        5.35       12.26      4.45 o
   8  17   2        5.34        0.43      5.01 o
  -9  18   2       64.89       42.07      8.99 o
  -8  18   2        0.06       -4.73      4.73 o
  -7  18   2      131.38      155.62      9.85 o
  -6  18   2       17.99       24.36      4.37 o
  -5  18   2       24.86       39.87      4.20 o
  -4  18   2      360.79      360.35      8.23 o
  -3  18   2      381.31      359.82      6.47 o
  -2  18   2       42.68       53.68      2.42 o
  -1  18   2        0.33        4.97      1.24 o
   0  18   2      532.25      504.02      7.00 o
   1  18   2       60.61       54.60      2.91 o
   2  18   2      413.83      415.69     11.07 o
   3  18   2      327.22      299.41      7.50 o
   4  18   2       30.98       39.36      3.77 o
   5  18   2       35.15       37.92      5.53 o
   6  18   2       33.98       30.68      6.16 o
   7  18   2        3.74        7.70      4.32 o
   8  18   2        9.41        8.17      5.16 o
  -8  19   2       11.23       21.17      7.76 o
  -7  19   2        7.28       -1.11      4.99 o
  -6  19   2       21.22       14.18      4.03 o
  -5  19   2       11.09        8.68      3.16 o
  -4  19   2        0.25        1.61      2.48 o
  -3  19   2       48.93       45.07      2.88 o
  -2  19   2       99.93       75.10      2.82 o
  -1  19   2       55.59       49.66      2.42 o
   0  19   2        4.68        9.79      1.42 o
   1  19   2      467.72      458.91      7.29 o
   2  19   2       76.03       72.95      3.80 o
   3  19   2      435.81      437.30     10.02 o
   4  19   2        2.92       -2.42      2.42 o
   5  19   2       24.26       32.01      5.77 o
   6  19   2        0.44        5.44      4.75 o
   7  19   2        5.65       11.98      7.43 o
   8  19   2        1.75        8.58      5.81 o
  -8  20   2        1.63        7.96      6.60 o
  -7  20   2        7.72        5.85      5.83 o
  -6  20   2        0.90       -1.99      3.36 o
  -5  20   2       70.88       81.79      6.01 o
  -4  20   2       20.83       23.12      3.31 o
  -3  20   2       19.43       12.77      2.76 o
  -2  20   2      354.04      410.56      6.66 o
  -1  20   2      653.60      642.68      8.11 o
   0  20   2      150.88      131.77      3.79 o
   1  20   2      106.62      108.89      3.81 o
   2  20   2      317.86      305.38      7.61 o
   3  20   2        0.20        1.32      2.37 o
   4  20   2      130.96      126.05      6.47 o
   5  20   2       80.69       80.44      7.70 o
   6  20   2        0.10        6.41      4.39 o
   7  20   2        0.00       -0.47      4.64 o
  -8  21   2        0.15        5.46      9.43 o
  -7  21   2        1.95        0.03      5.65 o
  -6  21   2       24.40       26.71      4.69 o
  -5  21   2       24.11       20.62      4.21 o
  -4  21   2       57.06       62.75      4.79 o
  -3  21   2       29.62       22.56      2.94 o
  -2  21   2        7.36        8.64      2.12 o
  -1  21   2     1575.27     1532.70     14.96 o
   0  21   2      832.58      811.05     10.14 o
   1  21   2      208.73      187.46      5.14 o
   2  21   2        5.76       -0.33      2.42 o
   3  21   2      129.83      108.56      5.32 o
   4  21   2       87.09       98.44      7.72 o
   5  21   2       79.48       73.26      8.15 o
   6  21   2       44.07       30.04      6.21 o
   7  21   2        5.38       13.65      5.53 o
  -8  22   2        3.00        2.15      5.64 o
  -7  22   2       25.68       28.55      7.26 o
  -6  22   2        0.45       -0.89      4.00 o
  -5  22   2      159.39      180.38      8.43 o
  -4  22   2       95.58       93.94      5.53 o
  -3  22   2      116.58      111.78      5.18 o
  -2  22   2      405.41      389.51      7.73 o
  -1  22   2      335.87      347.58      9.42 o
   0  22   2       46.55       47.74      3.33 o
   1  22   2       10.25       12.41      2.47 o
   2  22   2      111.64      102.21      5.08 o
   3  22   2        4.09        4.99      3.32 o
   4  22   2        0.02        0.10      3.71 o
   5  22   2       57.94       63.39      7.48 o
   6  22   2       14.89       18.33      5.54 o
   7  22   2        2.23        5.07      5.17 o
  -8  23   2        6.37       10.20      8.45 o
  -7  23   2        0.06        2.52     11.45 o
  -6  23   2       27.96       37.10      7.50 o
  -5  23   2        0.54        6.02      3.74 o
  -4  23   2        0.09        4.45      3.13 o
  -3  23   2       99.93       97.49      4.97 o
  -2  23   2       87.50       76.25      4.12 o
  -1  23   2      769.03      762.35     11.89 o
   0  23   2     1825.26     1787.95     21.58 o
   1  23   2      288.57      324.55      7.59 o
   2  23   2       95.98       77.16      4.70 o
   3  23   2       16.87        6.95      5.70 o
   4  23   2       67.09       53.99      9.39 o
   5  23   2       32.42       18.67      5.28 o
   6  23   2        0.26        4.76      4.78 o
   7  23   2        0.00        4.91      4.92 o
  -8  24   2        5.82       16.16      7.14 o
  -7  24   2       13.00       13.05     12.95 o
  -6  24   2       16.73        5.35      5.17 o
  -5  24   2        1.24       10.03      4.00 o
  -4  24   2       38.78       50.03      5.37 o
  -3  24   2        8.39       13.66      2.94 o
  -2  24   2        9.59        4.25      2.23 o
  -1  24   2      129.58      150.28      5.74 o
   0  24   2      422.31      430.40      8.81 o
   1  24   2        0.09        2.10      2.27 o
   2  24   2        0.67        0.80      2.37 o
   3  24   2        5.02        0.04      6.21 o
   4  24   2        4.41       12.16      4.50 o
   5  24   2        5.46        0.87      4.41 o
   6  24   2       33.91       23.16      5.97 o
   7  24   2        2.30        0.70      5.55 o
  -7  25   2       11.46        1.32      5.78 o
  -6  25   2        3.38        1.71      5.14 o
  -5  25   2      229.17      238.41     20.52 o
  -4  25   2      309.77      344.08     11.18 o
  -3  25   2        0.20        0.01      2.74 o
  -2  25   2       64.78       63.79      4.02 o
  -1  25   2       66.45       74.96      4.57 o
   0  25   2      321.32      286.05      7.27 o
   1  25   2        0.26        3.44      2.23 o
   2  25   2       21.64       21.24      6.62 o
   3  25   2        4.74        0.50      3.68 o
   4  25   2        3.50        0.50      3.94 o
   5  25   2       50.71       45.72      9.16 o
   6  25   2       22.67       26.72      6.38 o
  -7  26   2        7.27        7.88      6.16 o
  -6  26   2        6.68       23.32      6.92 o
  -5  26   2       29.71       26.87      6.82 o
  -4  26   2       29.00       25.18      4.87 o
  -3  26   2       33.03       38.56      4.99 o
  -2  26   2       12.11       15.21      3.27 o
  -1  26   2       74.96       73.06      5.29 o
   0  26   2       24.69       33.33      4.15 o
   1  26   2       78.70       59.16      4.48 o
   2  26   2      365.74      372.34     13.49 o
   3  26   2       47.89       50.06      6.54 o
   4  26   2       19.53       19.83      5.09 o
   5  26   2        3.43        5.37      5.08 o
   6  26   2       14.82       25.02      6.34 o
  -7  27   2        6.25       13.34      6.81 o
  -6  27   2        8.30        8.70      5.54 o
  -5  27   2       77.03       85.71     10.24 o
  -4  27   2       25.19       31.86      9.01 o
  -3  27   2       11.84       12.15      4.01 o
  -2  27   2      233.15      229.24     12.49 o
  -1  27   2        1.35       -3.05      3.05 o
   0  27   2        1.64        0.71      2.75 o
   1  27   2      194.03      196.14     14.77 o
   2  27   2       86.05       87.69      7.85 o
   3  27   2       36.55       39.48      6.99 o
   4  27   2       19.11       14.47      5.65 o
   5  27   2        0.02        0.22      4.20 o
   6  27   2       12.78       13.92      6.19 o
  -6  28   2        0.05       -0.11      5.54 o
  -5  28   2        3.93       -4.36      4.58 o
  -4  28   2        4.85       13.31      5.46 o
  -3  28   2        8.67        3.22      3.48 o
  -2  28   2       44.11       36.22      5.15 o
  -1  28   2       30.29       20.85     11.17 o
   0  28   2       51.04       56.63      5.63 o
   1  28   2        5.25        8.98      3.82 o
   2  28   2        1.27       -1.65      3.93 o
   3  28   2       99.82      124.12      9.23 o
   4  28   2        6.36       14.69      5.13 o
   5  28   2        1.14        7.12      5.18 o
   6  28   2        1.60        4.70      5.19 o
  -6  29   2       48.40       62.97     10.17 o
  -5  29   2        2.24        7.44      5.78 o
  -4  29   2       25.33       26.50      9.62 o
  -3  29   2        6.32        9.38      5.22 o
  -2  29   2       27.00       38.63      5.07 o
  -1  29   2        4.79       -1.81      4.90 o
   0  29   2       61.74       71.53      6.22 o
   1  29   2        1.14        2.88      3.47 o
   2  29   2        0.49        6.12      4.42 o
   3  29   2       45.40       72.44     10.58 o
   4  29   2        0.41       -0.89      4.50 o
   5  29   2       39.65       32.95      7.04 o
  -6  30   2       17.02       15.79      7.19 o
  -5  30   2       31.34       30.10      9.86 o
  -4  30   2        2.20       10.59      6.09 o
  -3  30   2       85.07       83.25      9.91 o
  -2  30   2        0.01        0.72      4.43 o
  -1  30   2       41.82       28.52     18.88 o
   0  30   2       54.27       48.01      6.59 o
   1  30   2       79.50       88.77     10.20 o
   2  30   2       89.83       89.48     12.71 o
   3  30   2       28.82       16.84      9.47 o
   4  30   2       47.60       55.12      7.62 o
   5  30   2        0.19        2.45      5.60 o
  -5  31   2        1.14        3.56      6.10 o
  -4  31   2       29.01       29.51      7.53 o
  -3  31   2        0.02        3.19      9.41 o
  -2  31   2      115.69      117.71     11.26 o
  -1  31   2        4.20        1.01      4.42 o
   0  31   2       60.86       76.64      7.97 o
   1  31   2        7.45       12.98      5.12 o
   2  31   2        4.81        8.24      4.48 o
   3  31   2      195.27      229.68     14.09 o
   4  31   2        0.49        4.31      5.92 o
   5  31   2       32.62       41.60      7.62 o
  -5  32   2        0.05        0.24      5.93 o
  -4  32   2        0.01        2.63      5.48 o
  -3  32   2        1.25        6.35      5.11 o
  -2  32   2        6.84       19.82      6.91 o
  -1  32   2       29.48       26.07     12.82 o
   0  32   2       11.58       17.43      6.09 o
   1  32   2        6.11        4.43      5.48 o
   2  32   2       36.65       35.87      6.64 o
   3  32   2       27.26       35.08      6.61 o
   4  32   2       35.90       34.88      7.77 o
  -5  33   2        3.66        0.14      6.17 o
  -4  33   2        3.91        4.38      6.54 o
  -3  33   2       53.76       51.99      8.92 o
  -2  33   2       42.73       51.41      8.96 o
  -1  33   2      106.33      109.33     22.91 o
   0  33   2       56.13       54.79     17.72 o
   1  33   2        2.55        6.96      6.23 o
   2  33   2        1.94        6.67      5.01 o
   3  33   2        3.72        2.74      4.84 o
   4  33   2        6.86        5.14      5.57 o
  -4  34   2       13.08       13.71      6.71 o
  -3  34   2       24.01       39.56      8.53 o
  -2  34   2       33.01       33.35      9.65 o
  -1  34   2        2.38        1.03      5.70 o
   0  34   2      114.49      121.54     12.33 o
   1  34   2       18.56       26.61      6.01 o
   2  34   2       32.56       24.33      6.35 o
   3  34   2       16.32       17.44      5.74 o
  -3  35   2       59.74       73.72     10.70 o
  -2  35   2       75.21       79.56     10.84 o
  -1  35   2       26.65       28.91      7.94 o
   0  35   2        6.05       11.98      6.63 o
   1  35   2       44.39       56.34      7.94 o
   2  35   2        9.73       13.29      5.54 o
   3  35   2      114.32      166.21     12.29 o
  -3  36   2       36.99       42.04     11.79 o
  -2  36   2       38.28       65.20     26.92 o
  -1  36   2       19.92       14.96      6.80 o
   0  36   2       12.34        9.32      9.43 o
   1  36   2       32.71       39.29      8.25 o
   2  36   2        0.86        1.48      6.64 o
  -1  37   2        3.01        8.48      6.71 o
   0  37   2       22.10       11.96     10.06 o
   1  37   2        6.18        1.04      6.76 o
 -10   1   3        0.91        3.85      6.61 o
  -9   1   3       14.92        5.99      5.32 o
  -8   1   3        6.94        2.82      6.45 o
  -7   1   3       38.09       29.65      4.51 o
  -6   1   3       10.39       11.36      3.06 o
  -5   1   3     1211.97     1257.47     16.33 o
  -4   1   3      158.23      160.39      7.96 o
  -3   1   3     1065.72     1007.56     11.84 o
  -2   1   3     6359.05     7035.14     62.25 o
  -1   1   3     6258.89     6511.44     63.99 o
   0   1   3      782.23      771.10      7.02 o
   1   1   3      361.97      432.07      4.90 o
   2   1   3       86.82       82.37      2.67 o
   3   1   3      682.12      724.57      9.57 o
   4   1   3       21.71       22.71      2.23 o
   5   1   3       77.74       99.70      4.67 o
   6   1   3        6.72        5.10      3.46 o
   7   1   3        6.55       -0.48      3.39 o
   8   1   3       46.47       46.73      6.07 o
   9   1   3        0.85        3.14      9.25 o
 -10   2   3       37.53       20.55      7.07 o
  -9   2   3       15.64       10.58      5.78 o
  -8   2   3      292.98      302.51     11.97 o
  -7   2   3        0.40       -1.16      2.35 o
  -6   2   3      934.08      885.33     13.73 o
  -5   2   3      142.95      131.12      5.36 o
  -4   2   3     6471.22     6540.26     59.97 o
  -3   2   3       85.29       75.20      2.55 o
  -2   2   3      614.63      635.87      6.55 o
  -1   2   3     1924.65     2035.95     18.65 o
   0   2   3    11827.29    12891.75    163.52 o
   1   2   3      473.98      567.81      7.60 o
   2   2   3       82.18       94.70      2.71 o
   3   2   3      321.45      337.78      5.95 o
   4   2   3       93.39       83.22      3.34 o
   5   2   3       86.80       81.46      4.30 o
   6   2   3      414.02      405.75     11.50 o
   7   2   3        8.26        3.93      3.60 o
   8   2   3      150.16      152.16     10.27 o
   9   2   3        7.44       10.82     13.42 o
 -10   3   3        0.06       -1.41      4.92 o
  -9   3   3       32.61       32.66      6.06 o
  -8   3   3       31.74       33.47      5.07 o
  -7   3   3        1.75        3.10      2.66 o
  -6   3   3        3.88        0.39      3.03 o
  -5   3   3      206.88      207.32      5.61 o
  -4   3   3      194.71      186.70     10.23 o
  -3   3   3        4.52        9.44      1.18 o
  -2   3   3     2465.10     2681.28     23.22 o
  -1   3   3      324.22      337.09      3.36 o
   0   3   3     2170.64     2320.13     21.33 o
   1   3   3     4996.37     5311.05     47.59 o
   2   3   3     2606.75     2822.19     27.09 o
   3   3   3     2381.99     2584.35     26.04 o
   4   3   3      251.95      266.50      5.84 o
   5   3   3      260.85      243.31      8.48 o
   6   3   3       23.88       18.41      4.08 o
   7   3   3      111.65      108.96      7.29 o
   8   3   3       19.78       21.12      4.84 o
   9   3   3        1.13       10.67      7.39 o
 -10   4   3        2.07        5.66      5.76 o
  -9   4   3        9.29       -0.05      5.65 o
  -8   4   3       54.69       44.70      8.33 o
  -7   4   3       13.60        8.45      3.12 o
  -6   4   3       66.59       74.08      4.63 o
  -5   4   3       34.92       34.80      2.95 o
  -4   4   3     4161.18     4490.48     45.76 o
  -3   4   3        3.50        2.69      1.09 o
  -2   4   3     1794.33     1797.91     15.18 o
  -1   4   3      875.87      899.55      8.08 o
   0   4   3     1007.44     1120.56     10.86 o
   1   4   3      271.50      274.12      4.00 o
   2   4   3      555.22      606.38      7.80 o
   3   4   3        0.11        1.18      1.47 o
   4   4   3        0.26       -0.43      1.61 o
   5   4   3       19.95       18.43      2.89 o
   6   4   3        4.92        1.85      3.37 o
   7   4   3      160.93      158.08      8.33 o
   8   4   3       19.18        4.88      4.22 o
   9   4   3       19.63       35.35     11.36 o
 -10   5   3        0.42        5.28      5.42 o
  -9   5   3        0.34       -4.02      4.02 o
  -8   5   3        2.33       -1.13      3.48 o
  -7   5   3       21.13       19.90      3.62 o
  -6   5   3      127.46      112.59      7.35 o
  -5   5   3       89.80       90.76      3.97 o
  -4   5   3     5835.85     6154.23     56.78 o
  -3   5   3      903.12      883.48     10.17 o
  -2   5   3       94.87      107.43      2.08 o
  -1   5   3       22.23       21.26      0.81 o
   0   5   3     7582.91     8038.03     59.34 o
   1   5   3       93.43       64.03      1.96 o
   2   5   3      182.39      169.17      3.66 o
   3   5   3       72.50       65.53      2.89 o
   4   5   3        6.33        1.87      1.65 o
   5   5   3       53.51       54.82      3.86 o
   6   5   3        0.01       -1.99      3.07 o
   7   5   3        2.65        0.45      3.77 o
   8   5   3        0.84       -0.30      4.83 o
   9   5   3       13.22        9.58      8.16 o
 -10   6   3       14.55       14.24      6.54 o
  -9   6   3        3.66        9.52      5.17 o
  -8   6   3       34.81       28.63      4.82 o
  -7   6   3       13.18        9.56      4.73 o
  -6   6   3      331.09      330.76      8.63 o
  -5   6   3       46.12       44.57      3.03 o
  -4   6   3     1274.12     1195.80     14.03 o
  -3   6   3       84.57      114.24      3.09 o
  -2   6   3       15.47       12.30      0.93 o
  -1   6   3       36.17       29.03      1.17 o
   0   6   3     4459.42     4605.26     34.68 o
   1   6   3      395.46      489.56      6.28 o
   2   6   3     1569.66     1533.61     16.17 o
   3   6   3        2.70        3.19      1.58 o
   4   6   3      314.88      297.05      6.27 o
   5   6   3       74.62       86.90      7.72 o
   6   6   3        1.55       -2.99      2.99 o
   7   6   3        6.64        3.33      3.52 o
   8   6   3       10.37        6.02      5.60 o
   9   6   3        0.41       10.80      7.74 o
 -10   7   3        2.35        5.51      5.72 o
  -9   7   3       66.13       72.96      9.96 o
  -8   7   3        1.75        1.58      3.69 o
  -7   7   3      210.39      211.72      8.87 o
  -6   7   3       19.45       24.67      3.27 o
  -5   7   3      856.82      883.28     12.34 o
  -4   7   3     1153.00     1326.93     15.27 o
  -3   7   3     2776.30     2844.98     25.68 o
  -2   7   3      207.30      212.91      3.04 o
  -1   7   3     1618.51     1580.81     13.73 o
   0   7   3       88.52       70.61      1.65 o
   1   7   3     2717.18     2826.73     25.09 o
   2   7   3      601.84      615.31      9.55 o
   3   7   3     1159.67     1302.68     17.44 o
   4   7   3        9.83        9.64      2.05 o
   5   7   3        6.04        5.36      2.98 o
   6   7   3       68.00       72.64      5.90 o
   7   7   3       87.63       90.84      6.98 o
   8   7   3        0.63        9.43      5.15 o
   9   7   3       10.23       16.73     11.10 o
 -10   8   3        2.13        4.42      6.05 o
  -9   8   3        2.58        5.18      5.03 o
  -8   8   3       15.05       15.23      4.26 o
  -7   8   3       52.44       49.76      5.30 o
  -6   8   3      404.65      413.51      9.86 o
  -5   8   3      296.74      301.43      8.90 o
  -4   8   3      125.06      120.75      3.88 o
  -3   8   3      180.97      192.48      3.82 o
  -2   8   3       47.64       63.37      2.07 o
  -1   8   3     1655.11     1604.10     12.68 o
   0   8   3      762.22      823.53      7.72 o
   1   8   3        0.65        1.32      0.95 o
   2   8   3     4552.05     4884.63     49.22 o
   3   8   3      542.22      547.63      9.05 o
   4   8   3      157.66      149.94      4.67 o
   5   8   3       74.13       66.61      4.58 o
   6   8   3       58.92       59.66      5.63 o
   7   8   3       10.57        7.32      4.09 o
   8   8   3        0.13        3.76      4.69 o
 -10   9   3        7.24        8.60      9.01 o
  -9   9   3       30.19       25.92      5.90 o
  -8   9   3       93.60       97.31      8.22 o
  -7   9   3       23.35       30.12      5.67 o
  -6   9   3      192.49      189.53      6.91 o
  -5   9   3       99.09      104.95      4.11 o
  -4   9   3       41.54       54.28      2.64 o
  -3   9   3        1.66        1.34      1.46 o
  -2   9   3      208.20      176.76      2.97 o
  -1   9   3     1957.60     1951.53     14.63 o
   0   9   3      833.69      852.01      7.72 o
   1   9   3      533.80      591.88      7.20 o
   2   9   3       65.89       70.19      2.58 o
   3   9   3        2.05       -0.15      1.61 o
   4   9   3       51.61       56.82      3.54 o
   5   9   3        0.01       -0.34      2.38 o
   6   9   3       18.25       26.85      4.66 o
   7   9   3        0.85        0.80      3.51 o
   8   9   3        0.88       -4.65      4.65 o
 -10  10   3       29.58       30.86      8.58 o
  -9  10   3        7.02        4.48      4.76 o
  -8  10   3        0.62       -2.76      4.64 o
  -7  10   3       11.94        6.76      4.20 o
  -6  10   3      290.33      296.62     12.73 o
  -5  10   3       10.18        8.05      2.02 o
  -4  10   3      141.91      146.74      3.97 o
  -3  10   3      595.14      650.94      8.17 o
  -2  10   3      664.23      629.16      6.73 o
  -1  10   3      510.86      533.17      5.56 o
   0  10   3      991.99      978.36      8.80 o
   1  10   3      720.43      710.34      8.38 o
   2  10   3      151.51      146.62      3.56 o
   3  10   3      213.88      195.70      5.24 o
   4  10   3      170.44      163.02      5.35 o
   5  10   3       30.88       37.73      3.93 o
   6  10   3       44.06       40.91      5.12 o
   7  10   3       14.13        6.66      3.80 o
   8  10   3        9.25        8.64      5.36 o
  -9  11   3        0.01       10.67      5.82 o
  -8  11   3       39.19       29.36      6.82 o
  -7  11   3       24.09       31.99      5.32 o
  -6  11   3       85.97       81.43      4.66 o
  -5  11   3      341.45      327.92      6.90 o
  -4  11   3      224.72      258.85      6.24 o
  -3  11   3      540.06      459.35      6.33 o
  -2  11   3      258.46      254.40      3.90 o
  -1  11   3      492.47      491.95      5.43 o
   0  11   3        0.70        1.25      0.87 o
   1  11   3        4.67       -0.24      1.01 o
   2  11   3      240.65      259.65      4.89 o
   3  11   3       15.79       23.83      2.28 o
   4  11   3      567.84      559.99     13.07 o
   5  11   3       21.16       18.83      3.40 o
   6  11   3      318.12      347.80     11.07 o
   7  11   3       34.85       40.83      5.70 o
   8  11   3        0.58        1.85      4.96 o
  -9  12   3       12.34       23.88      6.66 o
  -8  12   3        8.07       12.83      5.79 o
  -7  12   3        0.85        2.62      3.31 o
  -6  12   3      129.37      135.29      6.17 o
  -5  12   3       19.32       17.73      2.61 o
  -4  12   3       47.99       33.21      2.41 o
  -3  12   3       95.99      100.05      3.07 o
  -2  12   3     2308.49     2381.25     19.97 o
  -1  12   3       64.14       59.88      1.89 o
   0  12   3     1545.64     1575.04     13.37 o
   1  12   3      509.34      546.84      7.30 o
   2  12   3       87.04       78.97      2.93 o
   3  12   3      221.69      224.70      5.06 o
   4  12   3      696.72      716.58     12.21 o
   5  12   3      173.73      151.99      6.18 o
   6  12   3        3.40        7.41      3.82 o
   7  12   3        4.50        5.71      4.82 o
   8  12   3        0.06        2.40      4.79 o
  -9  13   3        8.55       16.72      6.39 o
  -8  13   3       12.95        6.34      6.02 o
  -7  13   3       82.40       59.89      5.71 o
  -6  13   3      161.46      175.56      6.77 o
  -5  13   3       21.66       19.90      2.65 o
  -4  13   3      248.04      265.44      5.54 o
  -3  13   3      708.63      682.54      8.44 o
  -2  13   3      385.89      418.21      5.59 o
  -1  13   3       70.40       71.68      2.14 o
   0  13   3      878.83      858.89      8.48 o
   1  13   3       54.64       49.40      2.34 o
   2  13   3        1.51        0.77      1.30 o
   3  13   3      178.57      173.01      5.07 o
   4  13   3       23.86       21.15      3.04 o
   5  13   3      226.38      202.91      6.27 o
   6  13   3       58.17       50.31      5.65 o
   7  13   3        9.94       15.61      5.08 o
   8  13   3       21.45       15.86      6.03 o
  -9  14   3       48.73       29.17     11.04 o
  -8  14   3       46.64       48.77     11.40 o
  -7  14   3        5.17        6.57      3.63 o
  -6  14   3        6.88        7.05      3.19 o
  -5  14   3        9.68       11.62      2.35 o
  -4  14   3     1014.33     1050.67     12.84 o
  -3  14   3       20.85       23.50      1.97 o
  -2  14   3     2225.36     2315.35     19.01 o
  -1  14   3      890.97      891.25      8.90 o
   0  14   3       28.28       14.66      1.38 o
   1  14   3       65.81       77.28      2.88 o
   2  14   3     1451.70     1414.94     15.96 o
   3  14   3      181.01      197.76      5.33 o
   4  14   3        1.48        2.74      2.35 o
   5  14   3        9.70        9.84      4.15 o
   6  14   3       38.06       36.06      5.86 o
   7  14   3        0.28        3.63      5.57 o
   8  14   3       19.98       20.89      6.09 o
  -9  15   3        2.30        3.89      9.15 o
  -8  15   3       76.53       73.86      9.43 o
  -7  15   3       55.19       66.09      7.05 o
  -6  15   3        5.85        2.18      2.94 o
  -5  15   3      129.39      152.99      5.56 o
  -4  15   3        9.18       11.71      2.54 o
  -3  15   3      355.47      332.38      5.67 o
  -2  15   3        4.86        7.10      1.40 o
  -1  15   3        2.72        1.18      1.13 o
   0  15   3       94.53      110.96      2.86 o
   1  15   3      589.81      577.87      7.79 o
   2  15   3      211.02      206.02      4.83 o
   3  15   3        9.32        5.95      2.08 o
   4  15   3      541.45      567.32     10.94 o
   5  15   3       19.72       12.01      3.88 o
   6  15   3       84.06       85.57      6.72 o
   7  15   3       18.48       19.16      5.74 o
   8  15   3       25.45       20.04      6.41 o
  -9  16   3       32.27       19.31      9.60 o
  -8  16   3       12.72       19.74      7.76 o
  -7  16   3       23.30       30.87      6.69 o
  -6  16   3        2.82        0.54      2.93 o
  -5  16   3       22.22       15.00      3.19 o
  -4  16   3      547.71      522.60      9.03 o
  -3  16   3        8.08       13.08      1.84 o
  -2  16   3      195.15      190.45      3.75 o
  -1  16   3      460.14      448.50      5.91 o
   0  16   3        5.17        8.73      1.36 o
   1  16   3      939.27      928.20     10.80 o
   2  16   3      795.44      788.93     10.61 o
   3  16   3       38.11       36.25      3.14 o
   4  16   3      126.08      121.43      5.45 o
   5  16   3       51.05       55.09      6.31 o
   6  16   3       66.79       71.07      6.55 o
   7  16   3       19.64       31.10      6.56 o
   8  16   3        2.33        4.82      5.74 o
  -9  17   3       20.95       13.38      9.34 o
  -8  17   3       16.06       11.38      6.44 o
  -7  17   3        5.97        5.95      5.54 o
  -6  17   3       40.32       46.72      4.56 o
  -5  17   3       52.39       52.35      4.35 o
  -4  17   3       21.50       26.03      2.88 o
  -3  17   3       79.09       81.57      3.20 o
  -2  17   3      133.80      160.17      3.56 o
  -1  17   3       64.39       77.40      2.61 o
   0  17   3       45.24       49.52      2.26 o
   1  17   3       89.11       94.99      3.74 o
   2  17   3      426.03      398.69      7.66 o
   3  17   3      543.40      526.87     10.28 o
   4  17   3       12.65        8.68      2.82 o
   5  17   3        2.19        1.52      3.91 o
   6  17   3        7.05        0.66      3.97 o
   7  17   3        2.01       -4.23      4.44 o
   8  17   3        0.15        0.90      4.90 o
  -9  18   3        4.79       -0.26      7.75 o
  -8  18   3        9.77        0.27      5.48 o
  -7  18   3       14.42       20.13      7.82 o
  -6  18   3       54.68       70.04      5.89 o
  -5  18   3       38.02       31.18      3.79 o
  -4  18   3      188.57      165.83      5.78 o
  -3  18   3      663.77      624.06      8.82 o
  -2  18   3      382.22      381.28      5.70 o
  -1  18   3       13.66       15.16      1.62 o
   0  18   3       35.44       36.50      2.27 o
   1  18   3      349.76      336.16      5.69 o
   2  18   3     3172.42     2990.76     31.54 o
   3  18   3       22.44       21.14      3.08 o
   4  18   3      198.76      195.85      6.65 o
   5  18   3       36.35       25.21      5.14 o
   6  18   3        0.51        1.81      4.39 o
   7  18   3        0.20        1.54      4.62 o
  -9  19   3       32.44       25.87     11.45 o
  -8  19   3        1.71       -1.30      5.45 o
  -7  19   3       37.89       38.41      7.90 o
  -6  19   3        7.78        2.60      5.71 o
  -5  19   3      161.81      156.55      6.64 o
  -4  19   3       51.16       57.08      4.24 o
  -3  19   3       91.66       92.40      3.60 o
  -2  19   3      387.27      373.54      8.07 o
  -1  19   3      258.58      275.28      4.88 o
   0  19   3       55.01       57.15      3.30 o
   1  19   3     2203.09     2053.65     20.36 o
   2  19   3      249.12      225.56      6.15 o
   3  19   3      805.32      771.52     13.28 o
   4  19   3      124.09      140.90      7.44 o
   5  19   3      115.35      116.83      8.65 o
   6  19   3        0.20        1.73      4.39 o
   7  19   3       17.49       12.23      5.47 o
  -8  20   3       38.42       48.14     10.23 o
  -7  20   3        0.09        4.07      6.95 o
  -6  20   3      113.34      116.01     10.18 o
  -5  20   3       72.82       65.07      5.00 o
  -4  20   3        1.05        1.91      4.05 o
  -3  20   3       76.46       59.41      3.37 o
  -2  20   3      411.91      429.30      6.83 o
  -1  20   3      262.95      279.84      5.66 o
   0  20   3      116.20      109.74      5.01 o
   1  20   3       52.27       52.50      3.06 o
   2  20   3      155.52      150.84      5.73 o
   3  20   3      184.75      204.25      6.71 o
   4  20   3        0.56        4.53      3.24 o
   5  20   3        8.19       10.44      4.73 o
   6  20   3        6.69        1.10      4.48 o
   7  20   3        0.04        5.60      5.07 o
  -8  21   3        8.17       15.26      7.04 o
  -7  21   3        0.69        8.93      7.82 o
  -6  21   3        1.79        4.01      7.97 o
  -5  21   3       24.51       25.22      3.86 o
  -4  21   3        1.36        3.38      2.63 o
  -3  21   3        0.01       -1.03      1.97 o
  -2  21   3      549.30      457.03      7.21 o
  -1  21   3      628.63      585.78      8.32 o
   0  21   3        5.24        8.23      1.89 o
   1  21   3       50.37       42.83      3.03 o
   2  21   3      331.57      317.71      8.51 o
   3  21   3      318.52      289.45     10.35 o
   4  21   3       16.48       29.74      5.26 o
   5  21   3       23.46       27.78      5.71 o
   6  21   3        0.56        4.29      4.99 o
   7  21   3       13.03        7.15      7.45 o
  -8  22   3        1.61        6.10     12.30 o
  -7  22   3       15.66       20.34     10.30 o
  -6  22   3       39.38       16.74      5.52 o
  -5  22   3        1.32       -1.77      3.36 o
  -4  22   3       97.42       91.84      5.40 o
  -3  22   3        8.84        4.15      2.87 o
  -2  22   3      459.92      454.05      8.64 o
  -1  22   3       68.55       73.64      3.82 o
   0  22   3      885.14      877.42     12.98 o
   1  22   3      118.55      123.91      4.92 o
   2  22   3      323.83      334.97      8.46 o
   3  22   3      138.57      138.88      6.59 o
   4  22   3       44.32       45.72      6.29 o
   5  22   3        9.34       10.58      4.64 o
   6  22   3        3.99        3.97      4.75 o
   7  22   3        2.41        6.53      5.32 o
  -8  23   3        4.56       11.66      6.27 o
  -7  23   3       17.34       19.64      9.23 o
  -6  23   3       20.82       23.98      6.63 o
  -5  23   3       87.09       88.97      9.19 o
  -4  23   3      198.22      191.63      7.12 o
  -3  23   3      211.80      217.76      6.70 o
  -2  23   3      465.10      428.62      8.51 o
  -1  23   3       25.20       26.42      3.08 o
   0  23   3      463.47      443.85      9.79 o
   1  23   3     1418.83     1302.72     17.38 o
   2  23   3        0.38       -0.39      2.49 o
   3  23   3       24.82       38.67      4.96 o
   4  23   3      249.07      236.75     10.97 o
   5  23   3      124.36      123.14      9.45 o
   6  23   3        0.09        7.35      5.12 o
   7  23   3       26.14       24.51      6.62 o
  -8  24   3       16.11       13.42      9.45 o
  -7  24   3        0.08        0.64      5.13 o
  -6  24   3      186.27      178.58     13.88 o
  -5  24   3      117.93      102.90     14.84 o
  -4  24   3      126.01      140.64      7.48 o
  -3  24   3        9.28        3.36      2.77 o
  -2  24   3      185.68      172.58      7.28 o
  -1  24   3       46.10       47.25      3.66 o
   0  24   3      816.74      770.03     12.38 o
   1  24   3       30.73       31.62      3.30 o
   2  24   3      374.46      368.75      9.96 o
   3  24   3       98.04      100.95      8.02 o
   4  24   3       49.58       61.42      7.25 o
   5  24   3       74.10       74.48      8.17 o
   6  24   3      141.19      151.33     13.86 o
  -7  25   3        6.55        5.93      6.07 o
  -6  25   3        8.45        2.78      5.32 o
  -5  25   3        0.14        0.61      4.70 o
  -4  25   3       26.92       30.61      6.47 o
  -3  25   3        2.34        4.56      3.16 o
  -2  25   3        5.83        4.60      2.57 o
  -1  25   3       69.46       55.43      3.95 o
   0  25   3      214.03      223.18      6.56 o
   1  25   3      324.91      329.24     10.61 o
   2  25   3       10.07       11.35      4.68 o
   3  25   3        2.92        3.51      3.80 o
   4  25   3        1.37        2.72      4.85 o
   5  25   3        5.29        2.65      6.77 o
   6  25   3       62.48       82.60      9.12 o
  -7  26   3        2.17       -0.40      6.39 o
  -6  26   3        4.85        7.59      5.61 o
  -5  26   3        9.97       11.19      6.39 o
  -4  26   3       17.92       11.62      6.52 o
  -3  26   3       37.45       39.83      8.80 o
  -2  26   3       28.58       20.35      3.43 o
  -1  26   3       14.09       12.28      2.82 o
   0  26   3      176.57      176.77      6.48 o
   1  26   3        2.93        5.99      2.60 o
   2  26   3      122.29      113.84      8.35 o
   3  26   3        2.65       -1.01      4.18 o
   4  26   3       15.50       12.41      5.81 o
   5  26   3       33.19       39.73      7.20 o
   6  26   3        0.53        7.70      5.56 o
  -7  27   3        0.48        3.75      8.69 o
  -6  27   3       31.77       34.56     19.46 o
  -5  27   3      118.31      114.36     11.21 o
  -4  27   3        0.00        1.10      4.43 o
  -3  27   3      337.26      302.46     14.84 o
  -2  27   3       34.55       33.96      5.15 o
  -1  27   3      324.02      317.33     11.05 o
   0  27   3       45.22       41.98      3.98 o
   1  27   3       32.34       33.65      5.15 o
   2  27   3       45.93       42.00      6.25 o
   3  27   3       11.69        9.39      4.75 o
   4  27   3       20.95       24.74      6.01 o
   5  27   3        0.01        8.68      6.31 o
   6  27   3       53.53       76.35     12.32 o
  -7  28   3       14.36       16.30      6.87 o
  -6  28   3      178.65      209.82     15.02 o
  -5  28   3        1.43       -3.30      5.80 o
  -4  28   3      230.59      246.38     14.06 o
  -3  28   3      100.45      102.51      9.94 o
  -2  28   3      495.84      465.86     18.35 o
  -1  28   3        3.56        4.41      4.94 o
   0  28   3        5.55        2.92      3.85 o
   1  28   3       21.56       11.92      7.58 o
   2  28   3        0.29        1.86      3.97 o
   3  28   3       22.20       18.36      5.15 o
   4  28   3       31.91       31.04      6.77 o
   5  28   3        6.12        2.08      4.73 o
  -6  29   3        3.47        5.56      6.27 o
  -5  29   3        9.01        6.66      5.58 o
  -4  29   3       53.92       60.85     16.23 o
  -3  29   3      323.54      287.36     23.17 o
  -2  29   3        8.90       19.21      6.02 o
  -1  29   3       11.20       10.39      5.17 o
   0  29   3       26.65       25.18      6.21 o
   1  29   3       18.53       29.55      5.87 o
   2  29   3      121.07      145.16     11.76 o
   3  29   3       84.59       96.36      8.97 o
   4  29   3       10.32       11.79      6.98 o
   5  29   3        0.52        4.33      5.51 o
  -6  30   3        0.64        8.97      6.48 o
  -5  30   3       11.03       17.85     13.12 o
  -4  30   3        1.61        8.11      5.44 o
  -3  30   3        1.17       13.25      5.18 o
  -2  30   3       50.74       54.65      8.37 o
  -1  30   3       71.26       52.30      8.02 o
   0  30   3      102.40      113.95     10.76 o
   1  30   3       14.79       14.85      5.25 o
   2  30   3       42.73       34.97      6.12 o
   3  30   3        8.70        8.60      4.92 o
   4  30   3       11.86       10.83      5.75 o
   5  30   3        5.41        0.82      5.15 o
  -5  31   3       24.38       20.60      7.64 o
  -4  31   3       23.75       22.34      9.91 o
  -3  31   3       17.06       10.70      5.99 o
  -2  31   3      112.54      123.54     11.08 o
  -1  31   3        7.49        6.39      9.54 o
   0  31   3      138.67      146.85     22.49 o
   1  31   3       70.60       73.07      8.14 o
   2  31   3       13.08       16.42      5.23 o
   3  31   3        3.72        1.36      4.53 o
   4  31   3        1.73        0.21      4.60 o
  -5  32   3        1.33        3.63      6.04 o
  -4  32   3       32.57       42.77      8.52 o
  -3  32   3        8.08        9.45      5.45 o
  -2  32   3        0.25        4.78      5.09 o
  -1  32   3       11.49       11.92      6.30 o
   0  32   3       51.12       50.00      7.15 o
   1  32   3       19.85       19.69      5.51 o
   2  32   3       36.83       55.04      7.83 o
   3  32   3        2.22        3.29      5.04 o
   4  32   3        8.84       10.36      5.53 o
  -5  33   3       53.56       29.84      8.73 o
  -4  33   3       23.93       38.89     14.55 o
  -3  33   3       86.28       89.05     10.61 o
  -2  33   3        0.94       -0.50      5.32 o
  -1  33   3       64.84       74.79     10.30 o
   0  33   3        1.14       -1.86      6.19 o
   1  33   3        0.02       -0.68      4.96 o
   2  33   3        1.10       -2.87      4.66 o
   3  33   3       15.74        9.09      5.78 o
  -4  34   3        5.11        8.18      5.78 o
  -3  34   3        2.17        3.03      5.75 o
  -2  34   3        1.16        6.03      5.99 o
  -1  34   3        0.11        6.99      5.67 o
   0  34   3        0.00        4.52      9.12 o
   1  34   3        1.94       -5.47      8.21 o
   2  34   3        0.03        0.89      5.69 o
   3  34   3       15.65       31.93      7.66 o
  -3  35   3        2.68        3.96      5.39 o
  -2  35   3       72.60       70.40     10.07 o
  -1  35   3       42.81       64.31     11.64 o
   0  35   3        0.30        3.93      5.79 o
   1  35   3       13.16       14.82      6.19 o
   2  35   3       50.27       52.49      7.90 o
  -2  36   3        6.69       12.78      9.25 o
  -1  36   3       15.01        0.62      9.88 o
   0  36   3        3.72        3.39      7.34 o
   1  36   3       10.31       10.17      5.33 o
 -10   0   4       19.36        5.41      7.52 o
  -9   0   4       14.91       15.01      7.75 o
  -8   0   4        0.27       -0.54      4.91 o
  -7   0   4      511.00      476.61     21.53 o
  -6   0   4       60.62       69.84      4.90 o
  -5   0   4      244.50      290.32      9.49 o
  -4   0   4      201.95      246.56      7.30 o
  -3   0   4     3093.32     3026.24     66.00 o
  -2   0   4      249.05      231.24      5.54 o
  -1   0   4     3927.39     3875.57     94.99 o
   0   0   4      187.76      212.19      4.62 o
   1   0   4      811.41      802.44     17.18 o
   2   0   4        6.94       -1.05      1.51 o
   3   0   4       66.51       71.15      4.57 o
   4   0   4      481.67      474.96     10.95 o
   5   0   4      552.27      577.99     15.82 o
   6   0   4      135.33      133.58     10.44 o
   7   0   4      224.53      225.57     13.74 o
   8   0   4       52.36       63.15     14.75 o
 -10   1   4        0.59        1.81      4.76 o
  -9   1   4        0.07        0.29      6.45 o
  -8   1   4       45.18       44.46      8.09 o
  -7   1   4        3.66       -1.31      2.62 o
  -6   1   4      425.46      423.25      7.99 o
  -5   1   4        3.87        3.37      1.68 o
  -4   1   4      870.81      903.04     14.32 o
  -3   1   4     1039.53     1195.04     15.64 o
  -2   1   4      462.09      401.75      5.47 o
  -1   1   4       30.04       45.85      1.52 o
   0   1   4     1181.19     1249.01     11.83 o
   1   1   4      195.81      187.00      3.50 o
   2   1   4       55.25       85.51      2.85 o
   3   1   4      269.75      291.85      5.57 o
   4   1   4      998.67     1024.99     13.76 o
   5   1   4      170.74      165.94      6.71 o
   6   1   4      204.02      195.20      8.51 o
   7   1   4        1.03        2.57      3.64 o
   8   1   4       41.20       44.63      9.74 o
 -10   2   4        7.21        8.73      6.21 o
  -9   2   4        0.33       -3.11     10.51 o
  -8   2   4        4.90       -1.40      7.95 o
  -7   2   4      198.21      182.16      6.38 o
  -6   2   4        0.42       -2.16      2.16 o
  -5   2   4       26.53       28.57      2.73 o
  -4   2   4     3444.46     3459.50     33.11 o
  -3   2   4      421.52      473.17      6.12 o
  -2   2   4      480.29      461.63      4.23 o
  -1   2   4      218.43      229.14      3.37 o
   0   2   4     1493.79     1624.48     16.55 o
   1   2   4      985.53     1028.14     10.77 o
   2   2   4        0.05       -1.02      1.02 o
   3   2   4       61.82       52.05      2.68 o
   4   2   4      593.60      620.73     10.57 o
   5   2   4       11.26       10.51      2.56 o
   6   2   4       75.89       78.60      6.11 o
   7   2   4       60.86       74.89      7.81 o
   8   2   4        1.13       11.75      7.19 o
 -10   3   4        4.16        4.96      5.38 o
  -9   3   4        4.50        3.33      6.00 o
  -8   3   4        3.15       -0.54      4.31 o
  -7   3   4       91.38       82.72      4.84 o
  -6   3   4        2.98       -1.03      2.17 o
  -5   3   4       41.43       42.47      2.90 o
  -4   3   4      164.02      195.36      4.15 o
  -3   3   4      915.74     1085.51     10.84 o
  -2   3   4     1398.61     1384.41     11.77 o
  -1   3   4      340.50      319.48      3.47 o
   0   3   4     1266.96     1300.61     10.99 o
   1   3   4     1824.34     1927.47     22.07 o
   2   3   4     1454.78     1476.87     15.58 o
   3   3   4      228.95      211.95      4.75 o
   4   3   4      105.07      104.34      4.04 o
   5   3   4       51.76       63.84      4.10 o
   6   3   4        8.56        7.78      3.89 o
   7   3   4       71.40       85.60      8.08 o
   8   3   4        3.99        1.24      6.88 o
 -10   4   4        0.03        2.67      5.61 o
  -9   4   4       34.10       36.89     14.36 o
  -8   4   4        0.00        0.96      4.01 o
  -7   4   4      109.02      119.53      6.74 o
  -6   4   4      442.35      445.47      9.02 o
  -5   4   4      498.77      493.03      8.57 o
  -4   4   4      255.53      253.72      6.40 o
  -3   4   4      378.03      362.24      5.25 o
  -2   4   4       20.92       27.11      0.98 o
  -1   4   4      497.93      484.51      5.07 o
   0   4   4      171.53      203.60      2.79 o
   1   4   4     2549.55     2515.63     25.77 o
   2   4   4       74.01       64.61      2.42 o
   3   4   4     1474.79     1442.85     16.32 o
   4   4   4      202.23      204.04      5.57 o
   5   4   4      375.27      353.76      8.61 o
   6   4   4      250.66      261.12      9.49 o
   7   4   4      112.38      101.51      8.71 o
   8   4   4        9.37       20.07      7.89 o
 -10   5   4       21.61       11.63     17.57 o
  -9   5   4       38.03       36.19      7.87 o
  -8   5   4        1.42       -2.83      3.28 o
  -7   5   4        7.40        3.07      3.12 o
  -6   5   4      414.91      424.38      9.70 o
  -5   5   4      278.00      257.31      5.64 o
  -4   5   4        7.89        5.43      1.77 o
  -3   5   4      379.92      377.28      5.06 o
  -2   5   4      932.34      882.11      8.80 o
  -1   5   4      770.84      830.70      7.11 o
   0   5   4      226.95      187.68      2.67 o
   1   5   4     4929.49     5597.98     54.66 o
   2   5   4       91.54       61.87      2.41 o
   3   5   4       73.11       79.24      3.30 o
   4   5   4       28.55       28.00      3.25 o
   5   5   4       76.75       85.85      4.64 o
   6   5   4        7.29        1.42      3.56 o
   7   5   4       50.62       74.58      8.38 o
   8   5   4        0.66       -4.48      5.46 o
 -10   6   4        0.28       -0.42      5.15 o
  -9   6   4        0.38        1.84      7.26 o
  -8   6   4        0.95        0.62      4.01 o
  -7   6   4        4.42        6.64      3.20 o
  -6   6   4       68.56       85.12      4.49 o
  -5   6   4      100.77      109.31      3.91 o
  -4   6   4      206.11      222.99      4.77 o
  -3   6   4       42.83       49.85      2.24 o
  -2   6   4        0.23        0.53      0.52 o
  -1   6   4     1118.94     1183.54     10.88 o
   0   6   4     1963.05     2170.85     18.13 o
   1   6   4      350.23      379.57      5.48 o
   2   6   4       81.90       84.44      2.80 o
   3   6   4      533.51      510.40     10.01 o
   4   6   4      306.86      308.07      6.58 o
   5   6   4       35.49       23.31      4.36 o
   6   6   4       93.56       76.11      6.24 o
   7   6   4       12.03       15.66      5.20 o
   8   6   4        0.23       14.95      7.01 o
 -10   7   4       28.65       38.05      8.41 o
  -9   7   4       12.23        9.43     17.64 o
  -8   7   4        7.14        6.90      4.38 o
  -7   7   4        0.58        0.47      2.86 o
  -6   7   4      645.53      659.64     15.09 o
  -5   7   4       10.26        6.77      2.00 o
  -4   7   4      302.65      314.21      5.31 o
  -3   7   4       40.54       34.56      1.72 o
  -2   7   4       96.25      106.43      2.37 o
  -1   7   4      415.95      418.82      4.16 o
   0   7   4     1159.96     1149.24      9.85 o
   1   7   4     3660.66     3866.53     36.00 o
   2   7   4       11.87       17.68      1.82 o
   3   7   4       98.98      107.35      3.63 o
   4   7   4       31.35       27.93      2.75 o
   5   7   4       88.13       82.60      5.06 o
   6   7   4      102.11      121.53      7.16 o
   7   7   4        0.87        4.78      5.21 o
   8   7   4        0.06        8.40      6.41 o
 -10   8   4        3.40        5.38      6.32 o
  -9   8   4       43.87       51.21      8.53 o
  -8   8   4        0.16       -2.26      4.60 o
  -7   8   4      154.85      159.90      9.14 o
  -6   8   4        1.14       -0.42      2.76 o
  -5   8   4      253.20      234.31      9.02 o
  -4   8   4      135.26      154.90      3.78 o
  -3   8   4     1936.88     1883.53     17.85 o
  -2   8   4      833.44      852.07      7.25 o
  -1   8   4     2023.78     2057.05     16.61 o
   0   8   4     1313.83     1342.39     12.20 o
   1   8   4     1882.69     1849.61     17.53 o
   2   8   4      567.47      510.19      7.43 o
   3   8   4        1.05        1.90      1.58 o
   4   8   4      621.62      612.87     10.59 o
   5   8   4      614.07      571.38     11.93 o
   6   8   4       18.61       12.46      3.97 o
   7   8   4       27.65       30.68      6.06 o
   8   8   4        2.88       12.76      7.09 o
 -10   9   4        0.24        2.34      5.70 o
  -9   9   4        1.50        1.44      4.56 o
  -8   9   4      104.37      116.95     14.60 o
  -7   9   4       18.26       23.49      4.24 o
  -6   9   4      113.47      117.59      5.64 o
  -5   9   4      224.16      230.94      5.21 o
  -4   9   4      122.86      116.73      3.39 o
  -3   9   4        2.76        8.47      1.36 o
  -2   9   4     1040.36     1081.22      9.43 o
  -1   9   4     1974.36     2104.83     15.62 o
   0   9   4      274.90      365.03      4.50 o
   1   9   4       54.41       68.93      2.31 o
   2   9   4      550.33      504.40      7.05 o
   3   9   4       47.46       56.75      3.33 o
   4   9   4      137.40      134.71      5.02 o
   5   9   4       52.85       57.42      4.67 o
   6   9   4      130.99      115.32      7.57 o
   7   9   4        5.38        7.35      4.94 o
   8   9   4        1.93       -1.70      6.36 o
 -10  10   4       12.92       20.08     20.68 o
  -9  10   4       15.40       13.76      6.18 o
  -8  10   4       40.53       42.42      7.44 o
  -7  10   4       27.19       29.40      5.18 o
  -6  10   4      671.29      681.34     14.34 o
  -5  10   4       24.54       24.83      2.41 o
  -4  10   4       11.05       14.30      1.85 o
  -3  10   4     2137.97     2156.41     19.35 o
  -2  10   4        5.35        7.53      1.00 o
  -1  10   4     2697.32     2783.78     20.30 o
   0  10   4     1178.09     1299.93     11.68 o
   1  10   4       29.57       26.03      1.71 o
   2  10   4      136.88      137.29      3.55 o
   3  10   4       20.54       19.30      2.07 o
   4  10   4       36.48       32.73      3.34 o
   5  10   4      113.32      125.77      6.10 o
   6  10   4      226.14      221.13     12.01 o
   7  10   4        6.59        6.13      4.69 o
   8  10   4        1.21        2.35      7.08 o
 -10  11   4        9.89       13.42     12.84 o
  -9  11   4       15.34       10.56      6.87 o
  -8  11   4       19.00       30.02      6.57 o
  -7  11   4        7.34       10.24      3.63 o
  -6  11   4       92.96       99.68      4.85 o
  -5  11   4        6.27       10.21      2.05 o
  -4  11   4       19.87       15.17      1.92 o
  -3  11   4        6.67        6.93      1.38 o
  -2  11   4       11.74       11.92      1.14 o
  -1  11   4       66.70       89.94      2.02 o
   0  11   4      192.46      207.66      3.45 o
   1  11   4      121.03      153.85      3.52 o
   2  11   4        1.24       -1.19      1.19 o
   3  11   4       43.09       38.88      2.65 o
   4  11   4       19.61       10.17      3.22 o
   5  11   4        4.68        5.12      3.41 o
   6  11   4       29.02       39.92      6.04 o
   7  11   4       51.82       50.87      7.32 o
   8  11   4        1.02        5.06      7.21 o
  -9  12   4        1.66        5.71      7.75 o
  -8  12   4        0.05        0.74      4.56 o
  -7  12   4       37.30       35.19      6.02 o
  -6  12   4       71.34       77.49      4.52 o
  -5  12   4      163.96      150.36      4.71 o
  -4  12   4        6.34       11.06      1.86 o
  -3  12   4      272.00      229.46      4.24 o
  -2  12   4      123.72      119.74      2.67 o
  -1  12   4      135.01      134.24      2.66 o
   0  12   4       44.94       35.17      1.70 o
   1  12   4      255.55      254.09      4.67 o
   2  12   4       17.01       18.09      1.84 o
   3  12   4      644.75      607.34      9.03 o
   4  12   4       90.19       87.04      4.23 o
   5  12   4       26.31       29.25      3.94 o
   6  12   4      147.40      159.09      9.81 o
   7  12   4       82.76       79.56      8.39 o
   8  12   4        0.94       -3.73      6.76 o
  -9  13   4       54.71       66.64     13.64 o
  -8  13   4       10.40       10.95      5.60 o
  -7  13   4       13.17       11.76      4.55 o
  -6  13   4      271.39      263.97      7.42 o
  -5  13   4        5.70        3.16      2.14 o
  -4  13   4     1695.32     1669.62     17.72 o
  -3  13   4      180.76      171.06      3.78 o
  -2  13   4     1360.54     1244.14     11.28 o
  -1  13   4        3.02        0.39      1.00 o
   0  13   4      329.08      298.60      5.80 o
   1  13   4       57.97       49.87      2.36 o
   2  13   4       27.70       21.28      2.03 o
   3  13   4        9.99       12.47      2.25 o
   4  13   4        4.42        3.83      2.43 o
   5  13   4       13.14       16.43      3.76 o
   6  13   4       10.31        9.83      7.04 o
   7  13   4       28.56       28.28      7.24 o
   8  13   4       19.87       17.61      7.98 o
  -9  14   4        0.01       16.16      9.23 o
  -8  14   4        0.01       12.88      5.68 o
  -7  14   4       61.71       66.40      8.48 o
  -6  14   4        7.18        5.28      3.29 o
  -5  14   4      482.78      485.86      9.39 o
  -4  14   4       30.28       32.04      2.65 o
  -3  14   4       66.21       80.09      2.87 o
  -2  14   4      200.31      213.46      3.57 o
  -1  14   4       96.28      107.16      2.66 o
   0  14   4      159.29      169.10      3.30 o
   1  14   4       46.72       43.86      2.37 o
   2  14   4       43.29       45.23      2.68 o
   3  14   4      379.71      360.57      7.41 o
   4  14   4      101.60      115.59      5.80 o
   5  14   4       14.78        7.76      3.76 o
   6  14   4       23.65       11.22      5.00 o
   7  14   4       37.75       30.99      6.47 o
   8  14   4        0.68        5.28      6.91 o
  -9  15   4       63.61       40.73     11.75 o
  -8  15   4      120.55      123.21     16.05 o
  -7  15   4        6.72        0.03      6.65 o
  -6  15   4       46.67       54.24      5.15 o
  -5  15   4      474.65      493.70      9.66 o
  -4  15   4      113.10      120.44      4.00 o
  -3  15   4      170.30      167.21      3.94 o
  -2  15   4      250.33      252.71      4.01 o
  -1  15   4      258.42      255.32      4.14 o
   0  15   4       27.99       47.16      2.06 o
   1  15   4      608.73      577.08      8.21 o
   2  15   4      192.24      189.36      4.77 o
   3  15   4      506.36      447.31      8.49 o
   4  15   4      177.76      162.27      6.12 o
   5  15   4        4.05        7.51      3.36 o
   6  15   4        8.06       15.83      5.17 o
   7  15   4       10.97        6.27      6.52 o
   8  15   4       10.61       12.86     11.86 o
  -9  16   4       15.12        9.15      9.15 o
  -8  16   4       22.98       10.64      8.04 o
  -7  16   4       43.36       44.94      7.45 o
  -6  16   4       24.43       31.13      4.30 o
  -5  16   4        3.67        5.57      2.54 o
  -4  16   4      342.26      333.86      6.89 o
  -3  16   4      422.73      437.94      6.95 o
  -2  16   4        7.99       13.21      1.43 o
  -1  16   4      405.25      414.65      5.66 o
   0  16   4      762.74      752.50      8.32 o
   1  16   4      394.22      406.50      6.82 o
   2  16   4        0.83       -0.51      1.85 o
   3  16   4      204.62      177.88      5.44 o
   4  16   4       35.55       35.44      4.02 o
   5  16   4       20.46       29.73      5.85 o
   6  16   4       21.23       14.63      7.14 o
   7  16   4        0.46        1.17      8.78 o
  -9  17   4        0.01        8.97      8.82 o
  -8  17   4       80.85       83.80     14.68 o
  -7  17   4       43.92       49.20      8.58 o
  -6  17   4       61.94       64.84      8.93 o
  -5  17   4       29.55       31.35      3.37 o
  -4  17   4      311.96      309.11      7.30 o
  -3  17   4      217.84      214.78      6.43 o
  -2  17   4      136.01      115.47      3.06 o
  -1  17   4      213.27      183.04      3.75 o
   0  17   4      202.92      206.12      4.02 o
   1  17   4      331.08      331.43      7.00 o
   2  17   4        1.19        3.70      2.00 o
   3  17   4        2.65        2.40      2.28 o
   4  17   4      118.11      133.88      6.46 o
   5  17   4       12.16       16.04      4.92 o
   6  17   4        6.64        9.06      5.58 o
   7  17   4        7.71       12.29      7.39 o
  -9  18   4       14.22        4.67      8.12 o
  -8  18   4       12.47       16.45      8.78 o
  -7  18   4      111.90      126.41     17.77 o
  -6  18   4      126.71      125.49      8.23 o
  -5  18   4       31.72       28.41      4.11 o
  -4  18   4       86.57       94.68      4.52 o
  -3  18   4      942.09      955.24     11.51 o
  -2  18   4      144.57      163.64      3.90 o
  -1  18   4      768.58      696.10      8.20 o
   0  18   4       90.61       95.09      3.01 o
   1  18   4      187.27      177.92      5.13 o
   2  18   4       18.52       25.25      2.80 o
   3  18   4      231.99      226.75      8.57 o
   4  18   4        0.01       -1.06      2.97 o
   5  18   4       35.92       37.40     10.82 o
   6  18   4        0.14        2.49      4.65 o
   7  18   4       13.19       11.43      7.44 o
  -9  19   4        3.79        4.82      8.30 o
  -8  19   4        0.77       -4.00      6.78 o
  -7  19   4        7.19       11.84      5.92 o
  -6  19   4       10.00       12.93      4.58 o
  -5  19   4        0.49        2.73      2.96 o
  -4  19   4        0.05       -1.23      2.14 o
  -3  19   4      113.27       86.64      3.73 o
  -2  19   4        0.13        3.98      1.69 o
  -1  19   4       11.54       15.65      1.91 o
   0  19   4       71.01       60.13      2.81 o
   1  19   4      750.35      708.23     10.95 o
   2  19   4       12.31       15.81      2.62 o
   3  19   4       29.06       24.82      3.23 o
   4  19   4        4.52        2.03      2.77 o
   5  19   4        0.35       -3.97      3.97 o
   6  19   4        2.01        0.01      4.81 o
   7  19   4        5.31        5.46      6.86 o
  -8  20   4       18.08       21.46     10.12 o
  -7  20   4       21.98       20.42      6.41 o
  -6  20   4      100.30       96.73     11.69 o
  -5  20   4      104.57      109.78      7.65 o
  -4  20   4       16.26       19.19      3.54 o
  -3  20   4       32.86       28.26      2.69 o
  -2  20   4     1032.86      971.24     11.94 o
  -1  20   4      838.94      810.26     14.09 o
   0  20   4     1404.39     1363.97     14.30 o
   1  20   4      108.03      108.70      4.45 o
   2  20   4      131.70      117.72      5.84 o
   3  20   4        0.91        0.47      2.78 o
   4  20   4        0.13       -1.29      2.78 o
   5  20   4        0.01        3.82      5.10 o
   6  20   4        2.29       -0.56      4.66 o
   7  20   4        0.09        8.48      6.05 o
  -8  21   4       16.06       23.38      9.78 o
  -7  21   4        0.86       -4.88      4.93 o
  -6  21   4       85.00       95.95      9.61 o
  -5  21   4        3.56       -1.05      3.47 o
  -4  21   4        7.89       13.83      3.35 o
  -3  21   4      130.80      131.10      4.51 o
  -2  21   4       41.12       41.81      3.15 o
  -1  21   4      752.13      728.94     10.02 o
   0  21   4      402.41      412.56      7.59 o
   1  21   4      172.28      170.05      5.37 o
   2  21   4       14.63       15.86      2.91 o
   3  21   4       44.62       40.13      4.34 o
   4  21   4      125.20      147.40      9.20 o
   5  21   4        2.33        6.65      4.48 o
   6  21   4        1.28        8.87      5.00 o
   7  21   4        6.52       21.01      8.23 o
  -8  22   4        0.00       -4.56      7.60 o
  -7  22   4       75.60       68.43      9.26 o
  -6  22   4        0.79        2.64      4.38 o
  -5  22   4      144.08      170.23      9.36 o
  -4  22   4       53.88       65.26      5.28 o
  -3  22   4       94.27       96.21      5.20 o
  -2  22   4       28.69       28.98      2.78 o
  -1  22   4     1266.23     1274.54     14.76 o
   0  22   4      132.17      115.92      4.37 o
   1  22   4       31.32       36.38      3.51 o
   2  22   4      104.14      113.24      5.81 o
   3  22   4      203.27      210.64      9.42 o
   4  22   4       10.15        3.30      4.20 o
   5  22   4      117.69      128.43      9.60 o
   6  22   4        0.01        8.05      5.87 o
  -8  23   4        1.41       -4.52      6.45 o
  -7  23   4        2.53       10.56      7.89 o
  -6  23   4       15.18       17.40      5.81 o
  -5  23   4      130.81      128.23     12.62 o
  -4  23   4       86.04       64.14      6.28 o
  -3  23   4       23.60       22.44      3.28 o
  -2  23   4        0.06        0.38      2.03 o
  -1  23   4      231.59      245.46      6.41 o
   0  23   4      352.62      336.69      7.55 o
   1  23   4      109.92       98.40      5.03 o
   2  23   4       58.78       62.72      4.94 o
   3  23   4        0.80        2.29      2.91 o
   4  23   4       80.36       92.50      8.23 o
   5  23   4       19.89       25.12      5.87 o
   6  23   4       17.69       15.99      6.83 o
  -8  24   4        2.12       13.56      9.41 o
  -7  24   4        4.40        4.82      7.60 o
  -6  24   4        1.53       -0.36      5.19 o
  -5  24   4        1.75        5.28      4.81 o
  -4  24   4       96.32       85.83      7.12 o
  -3  24   4       90.01       80.87      5.82 o
  -2  24   4       53.60       49.96      4.21 o
  -1  24   4      160.31      169.93      6.00 o
   0  24   4       31.25       37.12      3.66 o
   1  24   4      136.08      130.98      6.24 o
   2  24   4       24.30       26.25      5.73 o
   3  24   4        0.41        5.24      3.96 o
   4  24   4       55.00       63.06      7.49 o
   5  24   4       35.18       42.53      6.99 o
   6  24   4        1.16        2.89      6.45 o
  -7  25   4        2.90       12.45      8.30 o
  -6  25   4        2.88        2.70      5.21 o
  -5  25   4       92.68      108.15     10.24 o
  -4  25   4      129.63      133.06     14.39 o
  -3  25   4       46.76       40.08      5.63 o
  -2  25   4      341.53      330.05     10.16 o
  -1  25   4        7.53       13.73      3.08 o
   0  25   4       59.52       70.17      4.54 o
   1  25   4       20.78       21.50      3.74 o
   2  25   4        0.11       -1.41      3.12 o
   3  25   4       41.48       34.93      5.98 o
   4  25   4        3.32        1.72      4.34 o
   5  25   4       34.83       41.31      7.04 o
   6  25   4        3.50       17.15     11.28 o
  -7  26   4       59.55       70.79     14.31 o
  -6  26   4       19.75        8.49      5.92 o
  -5  26   4      130.35      139.16     20.83 o
  -4  26   4       19.64       34.05      6.63 o
  -3  26   4      157.55      164.04     20.73 o
  -2  26   4        1.32        3.91      3.56 o
  -1  26   4      293.29      242.49      8.12 o
   0  26   4       57.33       50.42      5.33 o
   1  26   4        3.75        2.66      3.26 o
   2  26   4        7.56        4.29      3.85 o
   3  26   4       38.54       43.97      8.14 o
   4  26   4       62.91       68.59      8.06 o
   5  26   4       40.92       50.58      7.55 o
  -7  27   4       40.78       42.92     11.86 o
  -6  27   4        0.19       -5.00      5.00 o
  -5  27   4        0.06        4.01      5.73 o
  -4  27   4       10.28       11.20      5.30 o
  -3  27   4       28.49       34.61      6.48 o
  -2  27   4       14.79       17.18      4.70 o
  -1  27   4        0.07       -2.24      2.91 o
   0  27   4      118.24      114.88     10.69 o
   1  27   4       21.43       27.93      4.50 o
   2  27   4       41.48       59.47      6.93 o
   3  27   4        0.01        0.17      3.72 o
   4  27   4       96.97      117.92     14.93 o
   5  27   4        2.56        6.25      5.52 o
  -6  28   4        0.13        7.00      7.26 o
  -5  28   4        0.69       -1.55     13.86 o
  -4  28   4        0.26       -2.82      5.00 o
  -3  28   4        0.76        0.88      4.25 o
  -2  28   4        4.28        7.30      4.36 o
  -1  28   4       10.36        5.97      3.56 o
   0  28   4        6.43        5.97      3.48 o
   1  28   4        7.66        8.37      4.23 o
   2  28   4        1.20        8.57      4.64 o
   3  28   4        3.37        6.22      5.08 o
   4  28   4        0.08        2.70      4.49 o
   5  28   4        0.05        5.82     12.38 o
  -6  29   4       11.41       15.60      9.93 o
  -5  29   4        4.55        0.95      5.68 o
  -4  29   4       26.13       21.44      6.60 o
  -3  29   4        0.00       -3.92      3.92 o
  -2  29   4        0.28       -0.45      4.30 o
  -1  29   4      129.02      108.10      8.46 o
   0  29   4      168.57      164.53      9.95 o
   1  29   4       74.90       88.62      8.15 o
   2  29   4        0.27        1.30      4.02 o
   3  29   4        5.25       10.39      5.03 o
   4  29   4        2.68        6.63      5.20 o
   5  29   4        3.61       10.97      7.49 o
  -6  30   4        6.03       11.82      9.01 o
  -5  30   4       89.70       97.82     11.15 o
  -4  30   4       12.38       21.51      7.84 o
  -3  30   4      197.98      205.59     13.53 o
  -2  30   4      106.50       99.07     14.46 o
  -1  30   4       15.29       10.76      5.71 o
   0  30   4        3.80        7.36      4.60 o
   1  30   4       94.24      102.84      8.78 o
   2  30   4        0.09        3.20      4.50 o
   3  30   4       48.46       40.01      6.99 o
   4  30   4        3.59        5.92      5.22 o
  -5  31   4       41.13        5.37      9.15 o
  -4  31   4      136.02      164.79     15.77 o
  -3  31   4        4.40        8.56      5.07 o
  -2  31   4       64.60       61.73      9.07 o
  -1  31   4       80.41       90.19      9.94 o
   0  31   4        5.29        6.55      4.69 o
   1  31   4       27.23       29.85     10.84 o
   2  31   4       53.66       58.47     10.76 o
   3  31   4        0.78       11.41      5.44 o
   4  31   4        0.01        4.09      6.78 o
  -5  32   4       22.47       31.50     10.93 o
  -4  32   4        1.52        8.73      6.08 o
  -3  32   4       29.63       34.95     10.86 o
  -2  32   4       39.01       26.90      7.25 o
  -1  32   4        1.22        4.93      8.58 o
   0  32   4       54.39       53.58      7.19 o
   1  32   4       33.27       43.35      7.06 o
   2  32   4       52.67       56.63      7.74 o
   3  32   4        3.49        8.38      5.51 o
  -4  33   4       78.09       97.90     11.32 o
  -3  33   4       21.50       31.91      9.49 o
  -2  33   4        9.95       10.58      9.82 o
  -1  33   4       18.48       18.43      6.71 o
   0  33   4       60.36       65.98      8.17 o
   1  33   4        1.94        3.76      4.94 o
   2  33   4       28.57       28.10      7.86 o
   3  33   4        0.14        2.17      4.96 o
  -4  34   4        4.75       11.23      9.60 o
  -3  34   4       21.36       20.44      7.16 o
  -2  34   4        3.99       15.27      9.71 o
  -1  34   4       28.38       34.30     11.04 o
   0  34   4        0.21       -1.85      4.70 o
   1  34   4       18.90       29.16      7.88 o
   2  34   4        2.44       -0.22      4.27 o
  -3  35   4        7.37       11.97      9.93 o
  -2  35   4       59.84       57.44      9.52 o
  -1  35   4       13.03       19.11      7.31 o
   0  35   4       42.04       46.03     13.16 o
   1  35   4       11.14       14.04      6.63 o
  -2  36   4        1.09        3.08      8.04 o
  -1  36   4       18.69       19.69      7.60 o
   0  36   4        1.29        7.60      6.35 o
 -10   1   5       10.05        7.80      6.15 o
  -9   1   5        9.45        8.46     12.10 o
  -8   1   5       14.28       15.81      6.29 o
  -7   1   5        3.56        4.24      2.73 o
  -6   1   5      188.45      149.80      4.80 o
  -5   1   5        0.96       -1.41      1.62 o
  -4   1   5        5.36        6.21      1.46 o
  -3   1   5      271.55      298.73      4.94 o
  -2   1   5      534.43      480.53      5.56 o
  -1   1   5      448.39      449.12      6.20 o
   0   1   5      454.15      505.11      5.99 o
   1   1   5      128.88      109.69      2.23 o
   2   1   5       17.65       26.82      2.23 o
   3   1   5      237.03      252.21      6.03 o
   4   1   5        0.22        0.52      1.66 o
   5   1   5       23.68       20.47      3.20 o
   6   1   5      261.56      273.25     14.64 o
   7   1   5       22.79       16.74      6.46 o
   8   1   5        0.45       -2.64     12.19 o
 -10   2   5        0.47        7.47      5.87 o
  -9   2   5        1.74       -0.19      6.30 o
  -8   2   5        1.89        7.61      4.04 o
  -7   2   5       27.26       28.99      3.81 o
  -6   2   5       13.49       14.48      2.77 o
  -5   2   5      200.37      186.83      4.27 o
  -4   2   5      563.70      554.45      8.18 o
  -3   2   5        4.60        0.05      0.70 o
  -2   2   5      816.18      792.01      7.47 o
  -1   2   5      892.98      998.73     11.50 o
   0   2   5     1374.73     1357.94     19.28 o
   1   2   5      397.19      461.86      5.85 o
   2   2   5      458.60      465.33      8.67 o
   3   2   5      304.17      280.14      5.89 o
   4   2   5       23.28       22.57      2.32 o
   5   2   5       31.32       31.25      3.57 o
   6   2   5       19.67       12.98      6.19 o
   7   2   5        0.76        1.96     10.41 o
   8   2   5        9.13       14.92      7.37 o
 -10   3   5       18.64       18.72      6.86 o
  -9   3   5       12.40       20.85      6.75 o
  -8   3   5        0.50        6.42      4.14 o
  -7   3   5       45.30       43.80      6.97 o
  -6   3   5      304.29      303.19      6.68 o
  -5   3   5      100.61      110.43      3.68 o
  -4   3   5      849.75      900.71     10.75 o
  -3   3   5       13.33       27.18      1.80 o
  -2   3   5      111.54      132.63      2.24 o
  -1   3   5        0.24        6.15      0.88 o
   0   3   5     1553.55     1613.08     15.23 o
   1   3   5      177.72      263.38      4.69 o
   2   3   5        7.08       10.25      1.50 o
   3   3   5       47.24       47.31      2.66 o
   4   3   5       21.12       15.03      2.26 o
   5   3   5        6.24        3.27      2.61 o
   6   3   5       80.02       71.47     10.82 o
   7   3   5       10.43        2.21      5.82 o
   8   3   5        9.27        8.84      6.94 o
 -10   4   5        2.35       -0.83      5.63 o
  -9   4   5        1.58       -1.19      4.97 o
  -8   4   5        8.82        8.48      5.76 o
  -7   4   5        2.99       -2.71      3.11 o
  -6   4   5      613.52      577.83      9.60 o
  -5   4   5       21.18       23.33      2.77 o
  -4   4   5      306.13      325.41      5.99 o
  -3   4   5       86.41       96.09      2.46 o
  -2   4   5       16.62       25.95      1.36 o
  -1   4   5       10.09        8.13      0.99 o
   0   4   5      625.57      664.32      6.83 o
   1   4   5        0.86        1.91      0.91 o
   2   4   5      225.51      233.51      4.49 o
   3   4   5        4.89        1.87      1.57 o
   4   4   5      140.65      135.75      4.55 o
   5   4   5      258.39      254.07      7.21 o
   6   4   5      145.82      137.22     11.40 o
   7   4   5       18.38       21.58      7.45 o
   8   4   5        1.65       10.97      7.44 o
 -10   5   5        0.21        0.62      5.54 o
  -9   5   5        0.32        6.04      6.45 o
  -8   5   5      170.52      147.52      9.32 o
  -7   5   5        3.11        1.91      5.62 o
  -6   5   5      940.52      920.44     12.91 o
  -5   5   5        3.23        2.51      1.65 o
  -4   5   5       22.73       23.10      2.18 o
  -3   5   5      533.15      590.08      7.59 o
  -2   5   5      560.18      566.25      5.40 o
  -1   5   5       33.92       34.24      1.33 o
   0   5   5       89.44      135.19      2.44 o
   1   5   5      829.64      847.53      9.44 o
   2   5   5      429.48      457.85      6.75 o
   3   5   5      455.65      416.90      7.10 o
   4   5   5        6.70        5.74      2.08 o
   5   5   5        0.09       -1.38      2.48 o
   6   5   5        3.02       -3.85      4.65 o
   7   5   5        2.15        7.24      6.61 o
   8   5   5        6.64       -5.67      7.19 o
 -10   6   5       18.04        9.12      6.10 o
  -9   6   5        0.49        0.92      5.35 o
  -8   6   5       15.54       28.55      6.51 o
  -7   6   5       60.47       66.76     10.54 o
  -6   6   5      663.70      646.98     10.37 o
  -5   6   5       14.19       11.54      2.02 o
  -4   6   5     1443.39     1495.08     16.20 o
  -3   6   5      445.30      456.19      6.30 o
  -2   6   5       16.58       33.86      1.29 o
  -1   6   5      409.85      445.36      4.76 o
   0   6   5     1345.48     1361.82     12.13 o
   1   6   5     1179.59     1274.18     12.55 o
   2   6   5      276.94      312.24      5.40 o
   3   6   5       17.69       12.77      1.98 o
   4   6   5       38.07       39.82      3.26 o
   5   6   5      116.63      108.98      6.45 o
   6   6   5       82.35       80.31     11.10 o
   7   6   5        0.44        4.10      6.13 o
   8   6   5        2.60       12.83     10.52 o
 -10   7   5        0.64       -4.72      4.72 o
  -9   7   5        3.85        5.61      5.44 o
  -8   7   5       63.60       86.99     13.12 o
  -7   7   5        0.03       -1.12      3.04 o
  -6   7   5      331.09      347.27     13.11 o
  -5   7   5      255.93      263.74      5.64 o
  -4   7   5      178.87      148.15      4.75 o
  -3   7   5     1342.82     1326.23     15.05 o
  -2   7   5     1156.58     1202.53     10.33 o
  -1   7   5      133.80      198.99      2.72 o
   0   7   5        0.47        6.51      0.91 o
   1   7   5     2250.45     2214.92     20.32 o
   2   7   5      546.96      532.88      9.01 o
   3   7   5      163.65      155.07      4.36 o
   4   7   5       10.36        9.39      2.44 o
   5   7   5       10.26       12.97      3.76 o
   6   7   5        3.23        4.85      5.61 o
   7   7   5       28.86       35.75      8.44 o
   8   7   5       13.84       11.36      8.19 o
 -10   8   5        6.96        2.29      5.52 o
  -9   8   5        7.14        0.95      6.89 o
  -8   8   5       48.88       27.68      9.49 o
  -7   8   5      238.52      206.67      9.56 o
  -6   8   5       84.87       64.53      5.09 o
  -5   8   5       62.85       68.26      3.00 o
  -4   8   5      951.27      949.14     11.63 o
  -3   8   5        0.33        0.44      0.94 o
  -2   8   5      626.89      715.12      7.06 o
  -1   8   5       45.37       58.39      1.75 o
   0   8   5     1044.26     1100.96     10.44 o
   1   8   5      127.99      141.11      2.89 o
   2   8   5      247.46      256.75      4.74 o
   3   8   5        6.66        4.32      1.78 o
   4   8   5      418.11      396.06      8.34 o
   5   8   5       11.22        3.90      6.02 o
   6   8   5       18.92       20.78      8.47 o
   7   8   5       17.36       19.02      7.19 o
   8   8   5        3.76        5.18      7.01 o
 -10   9   5       26.41       34.93     10.45 o
  -9   9   5        0.30       -2.95      4.44 o
  -8   9   5       20.99       15.16      8.04 o
  -7   9   5       30.63       32.05      4.72 o
  -6   9   5      106.77      115.99      5.48 o
  -5   9   5       91.86       94.67      3.46 o
  -4   9   5       76.06       75.92      2.72 o
  -3   9   5      207.99      211.91      3.39 o
  -2   9   5      340.12      328.79      4.22 o
  -1   9   5     4184.64     4622.17     33.67 o
   0   9   5       79.36       95.48      2.35 o
   1   9   5      106.28      120.12      2.76 o
   2   9   5        5.00        5.53      1.44 o
   3   9   5      249.09      220.38      5.25 o
   4   9   5        9.05        7.37      2.47 o
   5   9   5       27.29       34.63      4.68 o
   6   9   5       21.21       26.27      7.20 o
   7   9   5        1.81       12.49      7.80 o
   8   9   5        4.20       14.79      7.68 o
 -10  10   5        8.78       26.30      7.66 o
  -9  10   5        4.56       11.97      8.82 o
  -8  10   5        3.56       -3.34      5.15 o
  -7  10   5        6.95       12.98      3.87 o
  -6  10   5      381.74      418.78      9.79 o
  -5  10   5      375.73      373.33      6.57 o
  -4  10   5       52.43       52.13      2.44 o
  -3  10   5      129.73      106.39      2.67 o
  -2  10   5      418.50      419.44      5.10 o
  -1  10   5      686.14      721.31      6.96 o
   0  10   5        4.77        4.97      1.25 o
   1  10   5      131.04      130.24      3.22 o
   2  10   5       25.42       44.38      2.20 o
   3  10   5       38.61       34.61      2.58 o
   4  10   5       19.17       13.07      3.03 o
   5  10   5       20.13       20.41      4.16 o
   6  10   5       34.85       35.84      7.44 o
   7  10   5        0.28        5.92      6.29 o
   8  10   5       11.73       24.56     15.19 o
  -9  11   5        3.35        1.52      7.08 o
  -8  11   5       30.85       37.91     10.12 o
  -7  11   5      103.45      109.34      8.14 o
  -6  11   5       56.40       56.02      4.37 o
  -5  11   5      515.89      522.52      8.46 o
  -4  11   5       42.15       53.45      2.54 o
  -3  11   5      447.48      443.11      5.88 o
  -2  11   5      407.94      400.92      7.39 o
  -1  11   5      784.68      737.56      7.26 o
   0  11   5      812.70      904.26      9.51 o
   1  11   5      234.50      234.53      4.42 o
   2  11   5       15.60       16.80      1.77 o
   3  11   5       82.58       81.49      3.42 o
   4  11   5       38.14       41.90      4.05 o
   5  11   5        0.23        4.56      3.47 o
   6  11   5       39.60       43.95      8.06 o
   7  11   5       17.96        9.24      6.58 o
  -9  12   5        0.86        7.26      8.00 o
  -8  12   5        0.70       -4.37      6.60 o
  -7  12   5        0.10        3.92      3.89 o
  -6  12   5       78.81       83.42      5.85 o
  -5  12   5        9.20        9.77      2.20 o
  -4  12   5       66.28       62.51      2.77 o
  -3  12   5       15.10       10.80      1.42 o
  -2  12   5      109.66      102.86      2.51 o
  -1  12   5      842.73      833.17      7.72 o
   0  12   5      838.63      840.90      9.22 o
   1  12   5      280.72      303.01      5.24 o
   2  12   5       37.01       37.58      2.26 o
   3  12   5      108.26      112.17      3.95 o
   4  12   5      947.22      926.77     25.46 o
   5  12   5        0.13        1.43      3.31 o
   6  12   5       55.78       78.10     10.19 o
   7  12   5       12.53       28.57      7.93 o
  -9  13   5        7.06        7.23      9.19 o
  -8  13   5        1.53        0.85      6.60 o
  -7  13   5       37.41       41.05      5.90 o
  -6  13   5       26.27       29.42      3.85 o
  -5  13   5       75.64       65.99      4.16 o
  -4  13   5        3.34        8.55      1.79 o
  -3  13   5       37.07       47.20      2.41 o
  -2  13   5      323.25      340.91      4.89 o
  -1  13   5      424.23      414.92      5.17 o
   0  13   5        8.24       13.54      1.49 o
   1  13   5        0.02       -0.77      1.23 o
   2  13   5       31.68       28.05      2.40 o
   3  13   5        0.00       -1.51      1.76 o
   4  13   5       12.77       16.26      3.53 o
   5  13   5       73.91       65.22      5.99 o
   6  13   5       28.67       13.82     13.12 o
   7  13   5        3.40        7.71      7.01 o
  -9  14   5        4.71        5.41      7.93 o
  -8  14   5       32.74       20.49      9.12 o
  -7  14   5       57.73       52.98      8.00 o
  -6  14   5       25.98       34.31      5.00 o
  -5  14   5      100.91      100.02      5.14 o
  -4  14   5      848.86      814.35     10.49 o
  -3  14   5        0.05        0.11      1.23 o
  -2  14   5      533.37      526.29      6.28 o
  -1  14   5        7.26        7.91      1.25 o
   0  14   5      186.81      200.28      3.86 o
   1  14   5      345.97      333.14      5.85 o
   2  14   5     2043.50     1950.08     20.39 o
   3  14   5      131.40      151.20      5.44 o
   4  14   5        5.66        4.54      2.85 o
   5  14   5        0.29       -2.67      3.40 o
   6  14   5        4.91        2.94      5.36 o
   7  14   5        6.13       -4.30      6.07 o
  -9  15   5       14.04        8.49      9.19 o
  -8  15   5       21.62       21.72      9.67 o
  -7  15   5        1.82        3.99      8.04 o
  -6  15   5        0.60       -3.02      3.02 o
  -5  15   5      315.62      322.77      8.35 o
  -4  15   5      392.02      392.10      7.40 o
  -3  15   5      232.17      234.02      4.66 o
  -2  15   5      571.90      530.95      6.49 o
  -1  15   5        8.03        5.09      1.22 o
   0  15   5      358.78      351.98      5.36 o
   1  15   5     1705.39     1572.12     16.89 o
   2  15   5     1683.21     1610.27     18.99 o
   3  15   5       28.83       35.52      3.13 o
   4  15   5       52.51       52.58      4.51 o
   5  15   5       12.40       19.71      4.42 o
   6  15   5        2.02        9.06      6.46 o
   7  15   5        7.62        8.09     12.77 o
  -9  16   5        0.32       -5.19      8.15 o
  -8  16   5       72.90       85.06     13.97 o
  -7  16   5       17.32       31.05      7.46 o
  -6  16   5        4.98        8.13      4.09 o
  -5  16   5        5.86       -2.25      2.25 o
  -4  16   5      172.24      174.23      5.45 o
  -3  16   5       13.43       14.20      1.80 o
  -2  16   5      289.99      265.43      4.48 o
  -1  16   5      233.11      223.19      4.02 o
   0  16   5      166.67      135.08      3.46 o
   1  16   5      260.41      246.59      6.20 o
   2  16   5        3.83        2.53      2.06 o
   3  16   5       39.12       50.74      3.86 o
   4  16   5        0.83        3.41      2.81 o
   5  16   5       11.63       10.07      4.38 o
   6  16   5        0.21        5.09      5.73 o
   7  16   5        7.88       14.73      7.23 o
  -9  17   5        0.30       -5.04      6.71 o
  -8  17   5        4.72        6.71      7.52 o
  -7  17   5        2.58        2.24      5.09 o
  -6  17   5       30.21       23.14      5.68 o
  -5  17   5       10.54       11.82      3.01 o
  -4  17   5       28.27       25.85      2.95 o
  -3  17   5       58.02       49.21      2.83 o
  -2  17   5      230.35      214.38      4.12 o
  -1  17   5      702.68      640.21      7.60 o
   0  17   5       20.97       18.92      1.89 o
   1  17   5      836.23      838.34     12.46 o
   2  17   5       13.10       16.33      2.50 o
   3  17   5      119.48      117.07      5.65 o
   4  17   5        3.82        1.76      3.93 o
   5  17   5      113.41      111.47      8.59 o
   6  17   5        0.56        2.74      7.75 o
   7  17   5        1.06       11.39      6.78 o
  -9  18   5        2.06       -7.63      7.63 o
  -8  18   5        0.00       -2.37      6.15 o
  -7  18   5        0.05        1.89      6.97 o
  -6  18   5        0.32       -2.02      4.00 o
  -5  18   5      134.00      134.58     11.25 o
  -4  18   5      261.34      244.64      6.64 o
  -3  18   5      511.35      484.53      7.97 o
  -2  18   5       40.33       40.89      2.27 o
  -1  18   5        0.29        1.35      1.31 o
   0  18   5      210.75      199.27      4.41 o
   1  18   5       61.77       45.10      3.19 o
   2  18   5      429.92      414.87      8.23 o
   3  18   5       30.67       36.20      5.05 o
   4  18   5       65.94       60.76      5.70 o
   5  18   5        0.41        1.52      5.88 o
   6  18   5        7.13        5.43      8.06 o
   7  18   5        0.48        7.89      7.58 o
  -8  19   5        2.30       -5.00      6.11 o
  -7  19   5       44.41       46.92     11.23 o
  -6  19   5       93.90      116.10     11.99 o
  -5  19   5      257.71      236.49     16.01 o
  -4  19   5      627.39      614.14     12.02 o
  -3  19   5       25.10       25.60      2.72 o
  -2  19   5       99.30       93.05      3.30 o
  -1  19   5        3.86       -0.01      1.40 o
   0  19   5      545.48      511.55      8.64 o
   1  19   5       95.06       89.94      5.39 o
   2  19   5       61.08       63.59      4.25 o
   3  19   5       43.45       40.01      4.73 o
   4  19   5        1.93        1.24      3.47 o
   5  19   5        5.44        5.55      5.68 o
   6  19   5        7.68       11.40      6.46 o
  -8  20   5       19.44       26.35     10.30 o
  -7  20   5       24.00       16.97      8.82 o
  -6  20   5       55.25       53.19      6.78 o
  -5  20   5      242.30      233.57     10.10 o
  -4  20   5       45.22       58.87      5.13 o
  -3  20   5      110.93      104.35      4.04 o
  -2  20   5      439.49      408.47      6.96 o
  -1  20   5      145.70      138.40      4.12 o
   0  20   5       94.09       90.96      4.02 o
   1  20   5       79.81       77.74      3.95 o
   2  20   5      531.41      506.06     11.13 o
   3  20   5       37.79       17.79      3.97 o
   4  20   5      212.78      232.61      9.40 o
   5  20   5       16.54       21.73     10.64 o
   6  20   5        5.01        8.04      6.68 o
  -8  21   5       12.43       16.08      8.63 o
  -7  21   5        0.00       -0.93      6.89 o
  -6  21   5       17.34       14.33      4.91 o
  -5  21   5        1.42        8.39      6.47 o
  -4  21   5       50.70       50.22      5.56 o
  -3  21   5       34.77       31.99      2.83 o
  -2  21   5      158.29      166.94      4.66 o
  -1  21   5       61.52       65.24      3.22 o
   0  21   5        0.90        0.93      1.92 o
   1  21   5       87.52       85.31      4.20 o
   2  21   5      147.08      144.95      7.64 o
   3  21   5       32.90       31.92      4.72 o
   4  21   5        1.99       -4.22      4.22 o
   5  21   5        7.66        9.80      5.97 o
   6  21   5       38.60       47.83     10.67 o
  -8  22   5        0.87       -0.07      7.04 o
  -7  22   5        1.96       -4.89      6.26 o
  -6  22   5        3.21        2.43      5.20 o
  -5  22   5       16.11        9.52      4.56 o
  -4  22   5       14.88       15.33      4.29 o
  -3  22   5       45.40       49.45      4.61 o
  -2  22   5       36.08       34.95      2.90 o
  -1  22   5        0.05        0.46      1.72 o
   0  22   5       30.46       24.74      2.91 o
   1  22   5       82.25       86.35      5.90 o
   2  22   5       36.73       41.22      4.82 o
   3  22   5       19.69       29.36      7.15 o
   4  22   5        0.23        1.35      4.10 o
   5  22   5       34.08       38.77      8.54 o
   6  22   5        0.06       -6.76      6.76 o
  -8  23   5        0.30        3.48      7.37 o
  -7  23   5        8.67       10.90      7.86 o
  -6  23   5       33.53       40.73     10.34 o
  -5  23   5        9.80       11.72      4.61 o
  -4  23   5       14.39       23.39      4.81 o
  -3  23   5       77.39       72.29      6.28 o
  -2  23   5       92.54       94.46      5.86 o
  -1  23   5       63.52       54.97      3.97 o
   0  23   5       18.26       21.77      3.44 o
   1  23   5       74.11       64.24      5.35 o
   2  23   5        9.84       11.89      3.74 o
   3  23   5        7.45        9.10      3.90 o
   4  23   5       38.91       34.87      6.02 o
   5  23   5        9.97       13.58      7.04 o
   6  23   5        0.00       -1.47      5.94 o
  -7  24   5        0.05        9.12      8.15 o
  -6  24   5       34.01       43.25     10.78 o
  -5  24   5       88.97      100.20      7.97 o
  -4  24   5       10.43        9.14      4.08 o
  -3  24   5       10.90        9.42      3.85 o
  -2  24   5       10.92       12.23      3.86 o
  -1  24   5       38.20       43.61      4.72 o
   0  24   5        0.36        2.24      2.83 o
   1  24   5       16.08       16.34      3.76 o
   2  24   5       47.62       61.18      6.28 o
   3  24   5       15.54       12.70      4.20 o
   4  24   5       13.83        6.45      5.97 o
   5  24   5        0.01        1.15      6.00 o
  -7  25   5       15.07       20.86      9.15 o
  -6  25   5      176.06      192.54     18.72 o
  -5  25   5       12.64        4.50      4.59 o
  -4  25   5       76.99       75.77      7.05 o
  -3  25   5      127.03      117.05      9.43 o
  -2  25   5       35.06       37.51      5.23 o
  -1  25   5        0.85        3.90      3.31 o
   0  25   5        0.30       -2.55      2.55 o
   1  25   5       81.13       75.31      5.98 o
   2  25   5        1.97       -2.96      2.96 o
   3  25   5      144.13      161.38     12.27 o
   4  25   5        5.64        1.43      5.63 o
   5  25   5       44.63       45.37      9.04 o
  -7  26   5        2.59       12.23      7.78 o
  -6  26   5        5.76       18.34      9.01 o
  -5  26   5        0.19       -3.41      5.97 o
  -4  26   5        1.20        1.39      3.86 o
  -3  26   5        0.97        4.89      3.87 o
  -2  26   5      155.68      148.38     18.61 o
  -1  26   5      538.04      502.36     13.13 o
   0  26   5        0.01        3.73      3.30 o
   1  26   5        1.01        4.32      3.44 o
   2  26   5        0.06       -1.16      3.30 o
   3  26   5       23.54       33.02      9.36 o
   4  26   5       25.90       21.34      7.41 o
   5  26   5        3.04        0.09      5.33 o
  -7  27   5        0.64        2.74      7.97 o
  -6  27   5        5.58        3.63      8.26 o
  -5  27   5       32.34       29.91      9.78 o
  -4  27   5        1.14       -1.68      3.58 o
  -3  27   5       46.37       36.42      6.56 o
  -2  27   5        1.12        3.08      3.95 o
  -1  27   5      199.10      218.86      9.40 o
   0  27   5      156.41      150.50      7.90 o
   1  27   5       13.79       10.95      3.95 o
   2  27   5       43.60       50.11      6.47 o
   3  27   5        0.36        3.90      4.80 o
   4  27   5       61.34       56.94      9.91 o
   5  27   5        2.79       17.71      7.63 o
  -6  28   5       55.62       62.37     13.23 o
  -5  28   5        6.58       -1.07      6.86 o
  -4  28   5       58.85       70.04     12.38 o
  -3  28   5        1.44        0.56      3.84 o
  -2  28   5      295.36      312.25     13.22 o
  -1  28   5       23.48       25.01      4.52 o
   0  28   5      372.64      386.21     12.06 o
   1  28   5        7.53        3.95      3.64 o
   2  28   5        7.67        6.36      4.76 o
   3  28   5        3.98        2.11      5.71 o
   4  28   5       34.60       52.29     16.20 o
  -6  29   5        1.64       -5.63      5.63 o
  -5  29   5        0.53        7.23      7.78 o
  -4  29   5        0.05        5.78      7.67 o
  -3  29   5       52.18       54.57      8.34 o
  -2  29   5       54.39       67.03      7.56 o
  -1  29   5       71.25       89.41      6.88 o
   0  29   5       30.93       27.47      9.11 o
   1  29   5        0.18        4.52      4.17 o
   2  29   5       27.63       16.78      5.09 o
   3  29   5        4.62        4.74      6.10 o
   4  29   5        1.00        4.85      6.17 o
  -6  30   5        0.03       -2.41      6.82 o
  -5  30   5        6.34       18.64      9.15 o
  -4  30   5        0.28       13.19      8.23 o
  -3  30   5       14.78       14.08      8.19 o
  -2  30   5       29.59       26.06     15.44 o
  -1  30   5       32.54       33.33      7.60 o
   0  30   5        2.47        9.61      4.89 o
   1  30   5        0.03        0.22      4.31 o
   2  30   5       19.95       24.71     10.04 o
   3  30   5        5.64       18.46      6.81 o
   4  30   5       10.27        0.57      6.98 o
  -5  31   5        8.41        3.97      8.19 o
  -4  31   5       33.77       36.99     10.82 o
  -3  31   5        0.25        2.26      7.56 o
  -2  31   5        0.42       -6.13      7.67 o
  -1  31   5       24.48       26.47      8.67 o
   0  31   5        2.43        3.24      4.45 o
   1  31   5       61.03       68.32      9.97 o
   2  31   5        6.59        9.89      6.55 o
   3  31   5       12.80       23.87      7.47 o
  -5  32   5        2.25       -6.74      7.60 o
  -4  32   5      175.95      192.31     19.94 o
  -3  32   5       18.91       46.88     11.86 o
  -2  32   5       92.78      111.27     15.75 o
  -1  32   5       12.72       16.57      8.89 o
   0  32   5       17.71       16.52      6.61 o
   1  32   5        0.85       -5.85      5.85 o
   2  32   5       38.15       42.27     10.73 o
   3  32   5        9.74       -2.54      7.43 o
  -4  33   5        0.22       -4.71      7.19 o
  -3  33   5      138.78      144.45     17.79 o
  -2  33   5       39.85       45.21     11.67 o
  -1  33   5       80.97      103.52     15.64 o
   0  33   5        3.17        2.02      5.93 o
   1  33   5       78.99       94.78     11.92 o
   2  33   5        4.76       16.29      6.60 o
  -3  34   5       13.02        9.15      8.41 o
  -2  34   5       10.24       10.12      9.64 o
  -1  34   5        4.78       17.71      9.19 o
   0  34   5        2.68        5.00      6.33 o
   1  34   5       13.93       16.27      6.89 o
  -2  35   5       11.79        8.26      8.93 o
  -1  35   5        0.53        3.93      8.23 o
   0  35   5       14.88       18.23     13.88 o
 -10   0   6       19.36       31.39     11.67 o
  -9   0   6        0.25        2.15      7.41 o
  -8   0   6      115.75      109.09     10.48 o
  -7   0   6      142.38      162.49     10.52 o
  -6   0   6      624.66      644.83     19.35 o
  -5   0   6       26.05       28.05      3.06 o
  -4   0   6        2.04       -0.09      1.59 o
  -3   0   6       11.83       15.57      1.54 o
  -2   0   6      581.98      607.14     14.28 o
  -1   0   6       68.46       68.31      1.91 o
   0   0   6      490.77      420.87      7.81 o
   1   0   6      136.99      162.37      5.10 o
   2   0   6     2935.07     3008.84     55.56 o
   3   0   6      434.91      437.47     11.30 o
   4   0   6     1810.51     1755.17     31.95 o
   5   0   6      822.76      880.57     25.84 o
   6   0   6      127.16      135.92     16.24 o
   7   0   6        0.20       -0.63      8.00 o
 -10   1   6        1.07       -1.57      5.50 o
  -9   1   6        5.20        7.62      5.44 o
  -8   1   6        8.84       -0.10      3.80 o
  -7   1   6      143.29      141.48      7.15 o
  -6   1   6      203.13      204.55      6.07 o
  -5   1   6      914.56      900.43     12.34 o
  -4   1   6       11.81       11.01      1.35 o
  -3   1   6      201.46      188.50      3.19 o
  -2   1   6     1313.37     1326.25     17.66 o
  -1   1   6        0.56        2.58      0.69 o
   0   1   6     3209.56     3360.45     32.97 o
   1   1   6       14.07       22.96      1.72 o
   2   1   6       22.73       18.99      2.29 o
   3   1   6      394.66      367.69      7.35 o
   4   1   6       85.63       87.68      5.88 o
   5   1   6        0.68        4.39      5.08 o
   6   1   6       19.54       20.77      6.37 o
   7   1   6        4.17        4.52      5.81 o
 -10   2   6        0.00       -5.00      5.00 o
  -9   2   6       16.76       10.79      5.36 o
  -8   2   6        0.40       -3.19      3.19 o
  -7   2   6        0.13       -2.73      2.73 o
  -6   2   6      395.90      393.88      9.06 o
  -5   2   6      471.11      474.10      7.51 o
  -4   2   6        5.60        5.03      1.11 o
  -3   2   6      486.54      507.39      8.44 o
  -2   2   6      168.47      183.95      2.92 o
  -1   2   6       95.49      103.69      2.33 o
   0   2   6        3.88       -0.50      0.91 o
   1   2   6       20.15       15.26      1.26 o
   2   2   6      925.72      926.64     13.26 o
   3   2   6       55.98       64.84      3.31 o
   4   2   6      168.44      164.79      5.83 o
   5   2   6      118.44      122.39      7.10 o
   6   2   6       11.63        7.77      7.60 o
   7   2   6        2.57        2.88      5.86 o
 -10   3   6       20.53        8.83      6.97 o
  -9   3   6       64.39       63.75     16.97 o
  -8   3   6       71.67       57.35      5.97 o
  -7   3   6        3.12        0.27      3.49 o
  -6   3   6       27.62       26.81      3.34 o
  -5   3   6       48.71       39.81      2.59 o
  -4   3   6        1.01        3.39      1.14 o
  -3   3   6       60.60       60.70      1.96 o
  -2   3   6       34.68       30.95      1.66 o
  -1   3   6     2240.65     2438.74     26.74 o
   0   3   6      656.34      710.68      8.99 o
   1   3   6      104.68      127.41      3.41 o
   2   3   6       81.34       90.76      3.35 o
   3   3   6      453.50      440.42      7.46 o
   4   3   6      292.65      262.73      8.67 o
   5   3   6      106.50      111.06      6.83 o
   6   3   6       19.65       23.77      6.72 o
   7   3   6        0.45        1.80     12.36 o
 -10   4   6        7.61       10.79      6.32 o
  -9   4   6       24.04       29.20      6.87 o
  -8   4   6      122.69      136.03      7.98 o
  -7   4   6        9.43        0.30      4.47 o
  -6   4   6        7.46        3.20      2.58 o
  -5   4   6      359.19      405.83      7.60 o
  -4   4   6      660.55      625.40      8.20 o
  -3   4   6      199.47      216.36      3.43 o
  -2   4   6      845.86      760.64      9.02 o
  -1   4   6     2454.13     2501.27     27.69 o
   0   4   6      744.57      727.34      8.80 o
   1   4   6       48.13       61.87      2.32 o
   2   4   6      169.37      179.67      6.32 o
   3   4   6      109.47      119.49      4.06 o
   4   4   6      138.52      137.64      6.61 o
   5   4   6        1.08        6.60      3.64 o
   6   4   6        0.72        3.14      5.83 o
   7   4   6        4.14        7.99      7.24 o
 -10   5   6       26.53       28.55      7.51 o
  -9   5   6      133.17      117.39     12.23 o
  -8   5   6       14.16       21.24      5.68 o
  -7   5   6       81.37       76.09      6.69 o
  -6   5   6      399.65      391.51      9.21 o
  -5   5   6      229.13      211.14      5.34 o
  -4   5   6       95.28       97.72      3.27 o
  -3   5   6      703.02      725.25      9.53 o
  -2   5   6      856.38      930.73      9.12 o
  -1   5   6     4093.81     4323.28     42.36 o
   0   5   6      175.24      148.46      2.87 o
   1   5   6      615.89      624.64      9.42 o
   2   5   6      623.28      642.83      8.60 o
   3   5   6     1286.17     1284.36     15.38 o
   4   5   6      350.57      351.72      8.73 o
   5   5   6       93.91       91.96      6.39 o
   6   5   6       81.77       89.09     10.49 o
   7   5   6       13.60       12.25      7.05 o
 -10   6   6        0.21       -0.36      5.25 o
  -9   6   6        1.59       -0.74      4.76 o
  -8   6   6      218.20      183.33     12.70 o
  -7   6   6       61.89       45.20      5.81 o
  -6   6   6      118.82      134.38      5.92 o
  -5   6   6       12.67       19.19      2.16 o
  -4   6   6       98.37      108.10      3.16 o
  -3   6   6       91.02      121.91      3.42 o
  -2   6   6       85.34       72.23      1.73 o
  -1   6   6        0.40        5.59      0.89 o
   0   6   6     1206.21     1254.54     12.05 o
   1   6   6      126.23      134.68      3.23 o
   2   6   6      219.43      223.26      4.59 o
   3   6   6      385.90      364.26      7.93 o
   4   6   6      164.65      130.81      5.71 o
   5   6   6        7.09        8.30      4.13 o
   6   6   6       11.83        8.05      6.00 o
   7   6   6        0.94       -0.59      5.58 o
 -10   7   6        1.10        4.10      6.65 o
  -9   7   6        0.63       -3.51      4.48 o
  -8   7   6      400.25      382.14     17.49 o
  -7   7   6       49.28       48.25      5.81 o
  -6   7   6       56.70       52.81      4.61 o
  -5   7   6       73.07       63.60      3.17 o
  -4   7   6       78.07       82.01      4.23 o
  -3   7   6      245.34      243.39      3.78 o
  -2   7   6       22.99       29.17      1.22 o
  -1   7   6        1.39        4.20      0.72 o
   0   7   6      255.30      259.26      4.15 o
   1   7   6       42.22       44.30      2.12 o
   2   7   6        4.68        0.49      1.42 o
   3   7   6        8.02        9.48      2.28 o
   4   7   6       96.38       96.14      7.81 o
   5   7   6        1.61        5.24      3.98 o
   6   7   6       20.87       11.66      5.71 o
   7   7   6       13.20       25.68     11.88 o
 -10   8   6        7.20       19.61      7.40 o
  -9   8   6        2.37        4.63      5.45 o
  -8   8   6       18.98       16.76      7.21 o
  -7   8   6      135.22      131.75      8.30 o
  -6   8   6       36.88       25.18      3.62 o
  -5   8   6       95.52       91.68      3.52 o
  -4   8   6      310.22      285.73      5.54 o
  -3   8   6       80.72       74.24      2.11 o
  -2   8   6      344.77      315.08      4.12 o
  -1   8   6      104.98       91.58      2.31 o
   0   8   6       61.50       53.39      1.92 o
   1   8   6      212.16      224.49      4.41 o
   2   8   6      515.68      512.95      7.94 o
   3   8   6      207.17      184.63      5.45 o
   4   8   6      295.49      264.32      8.68 o
   5   8   6      144.67      146.96     14.73 o
   6   8   6        0.04        6.24      5.68 o
   7   8   6       19.07       12.59      7.30 o
 -10   9   6        1.56        4.88      6.28 o
  -9   9   6       11.47       19.31      8.52 o
  -8   9   6      165.52      127.14     11.18 o
  -7   9   6       63.52       67.11      6.69 o
  -6   9   6      157.12      145.99      6.52 o
  -5   9   6      200.65      197.33      5.83 o
  -4   9   6      525.35      555.63      7.97 o
  -3   9   6     1312.96     1284.56     12.22 o
  -2   9   6     1387.05     1473.71     13.44 o
  -1   9   6      563.12      533.58      5.95 o
   0   9   6      459.64      414.14      5.26 o
   1   9   6      139.89      142.81      3.39 o
   2   9   6      164.97      158.95      4.32 o
   3   9   6       51.06       56.33      3.53 o
   4   9   6       10.41       12.38      4.24 o
   5   9   6        5.32        8.37      4.22 o
   6   9   6       52.94       65.32      9.27 o
   7   9   6       29.22       33.74      8.29 o
 -10  10   6        2.02       10.44      6.10 o
  -9  10   6        1.82       -6.19      6.19 o
  -8  10   6        2.38       -0.15      5.03 o
  -7  10   6       54.03       71.00      6.81 o
  -6  10   6        1.23       -0.85      3.05 o
  -5  10   6      155.73      175.90      4.79 o
  -4  10   6      798.14      760.23     10.03 o
  -3  10   6       25.99       22.35      1.56 o
  -2  10   6      540.22      569.06      6.22 o
  -1  10   6       83.41       90.13      2.06 o
   0  10   6       72.60       63.09      2.09 o
   1  10   6      749.94      757.86      9.20 o
   2  10   6      127.14      152.64      4.02 o
   3  10   6        0.76        1.16      1.92 o
   4  10   6      278.71      260.42      8.78 o
   5  10   6        0.52       -3.21      3.90 o
   6  10   6        4.87        0.59      5.49 o
   7  10   6        8.83       12.28      8.45 o
  -9  11   6        7.34        8.45      7.89 o
  -8  11   6        0.83        3.92      5.91 o
  -7  11   6        0.23        0.11      3.53 o
  -6  11   6        1.35        4.36      3.32 o
  -5  11   6        4.96        2.16      1.84 o
  -4  11   6       59.40       80.58      3.19 o
  -3  11   6        4.72        6.92      1.52 o
  -2  11   6      148.26      155.93      2.99 o
  -1  11   6       46.26       44.53      1.66 o
   0  11   6      148.74      132.82      3.09 o
   1  11   6       30.17       33.50      2.21 o
   2  11   6       43.91       40.67      3.06 o
   3  11   6       59.61       45.77      3.44 o
   4  11   6      120.89      105.48     11.20 o
   5  11   6      140.37      121.07      8.57 o
   6  11   6       33.68       30.63      8.02 o
   7  11   6       11.31        9.01      6.73 o
  -9  12   6        3.27       -3.00      6.97 o
  -8  12   6       51.27       40.64      8.52 o
  -7  12   6        7.08        0.93      4.01 o
  -6  12   6       14.12       10.94      3.87 o
  -5  12   6      253.16      275.12      6.60 o
  -4  12   6       71.57       83.67      3.31 o
  -3  12   6      850.08      845.22     11.57 o
  -2  12   6      133.40      121.00      2.57 o
  -1  12   6      356.06      338.88      4.47 o
   0  12   6       29.88       35.11      1.88 o
   1  12   6       85.50       76.58      2.87 o
   2  12   6       74.28       72.56      3.16 o
   3  12   6      344.42      332.16      7.19 o
   4  12   6      231.49      206.57      9.60 o
   5  12   6        2.58        4.51      4.29 o
   6  12   6        6.55       23.03      7.15 o
   7  12   6        4.21        7.93      6.98 o
  -9  13   6       36.49       38.47     11.30 o
  -8  13   6        0.00        5.82      7.12 o
  -7  13   6        4.97        4.73      4.57 o
  -6  13   6        2.43        3.35      3.56 o
  -5  13   6        0.39       -0.51      2.28 o
  -4  13   6      337.60      313.77      6.15 o
  -3  13   6      174.37      155.59      3.81 o
  -2  13   6     1096.50     1091.86     10.24 o
  -1  13   6       16.90       14.40      1.34 o
   0  13   6       57.71       49.54      2.22 o
   1  13   6        3.85        6.43      1.56 o
   2  13   6      454.05      454.09      8.75 o
   3  13   6       44.52       49.09      3.44 o
   4  13   6      110.38      115.18     11.20 o
   5  13   6       42.50       37.68      6.02 o
   6  13   6        5.66        9.77      5.99 o
   7  13   6        3.96       11.57      7.33 o
  -9  14   6        2.35       -6.00      6.49 o
  -8  14   6        9.80        3.19      7.45 o
  -7  14   6        4.04        3.14      4.71 o
  -6  14   6       43.50       48.08      7.18 o
  -5  14   6       12.62       11.48      3.49 o
  -4  14   6      249.58      230.53      6.97 o
  -3  14   6      720.97      705.36      9.17 o
  -2  14   6       59.62       62.55      2.36 o
  -1  14   6      459.24      482.71      6.25 o
   0  14   6      190.15      187.14      4.15 o
   1  14   6       58.85       59.40      2.85 o
   2  14   6       10.28        6.70      2.15 o
   3  14   6       21.83       24.98      3.14 o
   4  14   6        9.62       13.49      4.32 o
   5  14   6       19.92       17.83      5.21 o
   6  14   6        1.23        4.35      6.06 o
   7  14   6        0.58       -6.03      6.03 o
  -9  15   6        0.93       -6.30      6.30 o
  -8  15   6        4.09        6.04      7.15 o
  -7  15   6       19.52       14.54      5.81 o
  -6  15   6        0.38       -3.33      3.33 o
  -5  15   6        7.04        4.93      3.05 o
  -4  15   6       45.20       48.45      2.82 o
  -3  15   6      405.74      402.95      6.61 o
  -2  15   6      502.61      485.76      6.09 o
  -1  15   6       41.18       40.20      2.05 o
   0  15   6      114.97       98.18      3.32 o
   1  15   6        1.40       -1.71      1.99 o
   2  15   6       26.11       23.75      2.65 o
   3  15   6      216.68      194.25      8.65 o
   4  15   6        0.07        2.75      3.73 o
   5  15   6        0.34       -3.85      3.85 o
   6  15   6       11.82        3.04      6.20 o
   7  15   6        9.87       10.30      8.00 o
  -9  16   6        8.93       -3.97      7.19 o
  -8  16   6       27.90       18.57      8.78 o
  -7  16   6       54.50       51.85     18.72 o
  -6  16   6      151.54      166.86      9.00 o
  -5  16   6       17.83       15.01      3.52 o
  -4  16   6      126.47      127.93      4.73 o
  -3  16   6       29.07       28.99      2.32 o
  -2  16   6      384.57      391.92      5.52 o
  -1  16   6        0.90       -0.26      1.24 o
   0  16   6      573.86      558.10      8.19 o
   1  16   6      818.34      835.94     11.04 o
   2  16   6      260.51      246.52      6.12 o
   3  16   6        0.65        5.03      3.01 o
   4  16   6       36.17       17.46      4.56 o
   5  16   6       12.64        2.91      5.38 o
   6  16   6        0.35       -1.27      5.70 o
  -9  17   6       23.26       39.17     11.67 o
  -8  17   6       12.85       16.34      9.34 o
  -7  17   6      116.59      144.04     11.63 o
  -6  17   6      191.48      189.18     11.28 o
  -5  17   6      162.83      172.51      8.54 o
  -4  17   6      417.65      422.10      9.53 o
  -3  17   6     1120.37     1176.18     13.07 o
  -2  17   6      547.08      532.40      6.83 o
  -1  17   6       11.50       10.67      1.70 o
   0  17   6     2554.42     2400.27     23.96 o
   1  17   6     1032.35      951.46     15.91 o
   2  17   6       90.07       85.86      4.08 o
   3  17   6       62.17       53.59      5.10 o
   4  17   6       60.48       75.87      7.15 o
   5  17   6        3.44       -0.05      5.13 o
   6  17   6       34.64       47.73      9.43 o
  -9  18   6        0.02       17.31      9.64 o
  -8  18   6        3.13        1.74      6.93 o
  -7  18   6       17.78       20.28      6.29 o
  -6  18   6       87.89       74.39      8.41 o
  -5  18   6       41.35       39.92      9.34 o
  -4  18   6       10.66        8.10      2.76 o
  -3  18   6       33.86       30.62      2.69 o
  -2  18   6        0.35       -1.32      1.32 o
  -1  18   6       36.62       33.28      2.31 o
   0  18   6        0.19        2.75      2.06 o
   1  18   6       21.85       14.40      2.38 o
   2  18   6       37.68       38.54      3.90 o
   3  18   6       21.20       20.84      4.08 o
   4  18   6       18.50        7.27      4.65 o
   5  18   6        4.36       15.42      9.95 o
   6  18   6        8.62        9.80      6.73 o
  -8  19   6       16.41       12.90      9.19 o
  -7  19   6       10.34       18.39      6.74 o
  -6  19   6       12.77        7.43      4.96 o
  -5  19   6       84.82       92.13      7.16 o
  -4  19   6        2.34        1.20      4.25 o
  -3  19   6       12.94       11.95      2.56 o
  -2  19   6       31.71       41.30      2.62 o
  -1  19   6      438.03      448.80      7.64 o
   0  19   6       88.46       96.00      4.35 o
   1  19   6       13.41       17.97      2.81 o
   2  19   6       53.94       45.04      4.57 o
   3  19   6       18.34       15.23      4.51 o
   4  19   6        4.15        7.86      4.31 o
   5  19   6        1.96        0.70      5.53 o
   6  19   6       16.80       18.90      7.32 o
  -8  20   6       29.66       44.88     11.53 o
  -7  20   6       16.33       21.01      8.75 o
  -6  20   6       73.95       50.05      7.80 o
  -5  20   6        3.84        8.47      4.51 o
  -4  20   6      177.82      166.25      6.55 o
  -3  20   6       49.62       45.72      4.00 o
  -2  20   6      139.41      154.98      5.13 o
  -1  20   6      139.88      140.75      4.45 o
   0  20   6       12.13        8.43      2.43 o
   1  20   6        0.60       -2.01      2.21 o
   2  20   6       26.98       21.42      4.01 o
   3  20   6       68.97       66.50      7.57 o
   4  20   6        3.04        1.64      4.23 o
   5  20   6       31.86       21.67     10.17 o
   6  20   6       10.09       13.01      9.93 o
  -8  21   6       44.77       31.84     11.53 o
  -7  21   6       58.99       36.80     10.71 o
  -6  21   6      102.69       97.12     10.29 o
  -5  21   6       49.15       54.96      7.47 o
  -4  21   6       50.07       52.15      5.10 o
  -3  21   6      676.55      652.45     12.84 o
  -2  21   6      267.76      255.77      7.00 o
  -1  21   6      523.74      503.86      9.91 o
   0  21   6      103.37       88.52      4.95 o
   1  21   6       25.58       22.02      5.30 o
   2  21   6       25.41       33.95      4.49 o
   3  21   6       12.45       17.39      4.94 o
   4  21   6       99.30      113.01      8.77 o
   5  21   6      107.04      115.83     11.96 o
   6  21   6        0.00        7.83      6.81 o
  -8  22   6       36.42       22.09     10.12 o
  -7  22   6       47.22       72.31     13.49 o
  -6  22   6      134.50      132.86     11.05 o
  -5  22   6        1.08        0.45      4.28 o
  -4  22   6       61.37       64.54      7.46 o
  -3  22   6       38.55       42.98      4.21 o
  -2  22   6      623.28      611.65     13.15 o
  -1  22   6      136.80      136.54      5.55 o
   0  22   6      107.31      102.02      6.97 o
   1  22   6       19.46       13.59      3.68 o
   2  22   6      116.03       88.45      8.42 o
   3  22   6      211.11      197.96     10.23 o
   4  22   6       26.92       30.29     14.47 o
   5  22   6       19.46       11.60      6.67 o
  -8  23   6        9.09       19.75      9.52 o
  -7  23   6       12.13       14.49      8.45 o
  -6  23   6       37.14       44.88      7.73 o
  -5  23   6       24.78       16.63      5.82 o
  -4  23   6       23.94       27.56     16.20 o
  -3  23   6       22.59       32.15      4.98 o
  -2  23   6       67.40       73.51      4.57 o
  -1  23   6       84.33       86.96      4.81 o
   0  23   6        0.53       -0.17      2.69 o
   1  23   6        9.09        4.44      3.20 o
   2  23   6        0.57       -1.90      3.55 o
   3  23   6        3.34        2.44      4.38 o
   4  23   6      103.18      132.80     16.83 o
   5  23   6        8.37       11.94      6.81 o
  -7  24   6        2.16       10.71      7.71 o
  -6  24   6        0.59       -0.79      5.08 o
  -5  24   6       49.56       51.92      7.94 o
  -4  24   6       28.66       26.58      5.91 o
  -3  24   6      121.48      141.01      9.75 o
  -2  24   6        5.40        5.22      3.27 o
  -1  24   6      100.06      103.64      6.23 o
   0  24   6       11.02        4.62      3.70 o
   1  24   6       32.57       36.22      4.74 o
   2  24   6       58.56       77.11      7.20 o
   3  24   6        1.34        1.92      4.37 o
   4  24   6        7.62        6.55      6.46 o
   5  24   6        0.57        2.23      6.11 o
  -7  25   6       17.26       -6.89      6.89 o
  -6  25   6       15.06       12.71      8.49 o
  -5  25   6       32.89       43.01      7.61 o
  -4  25   6       70.79       69.42     11.42 o
  -3  25   6      127.00      120.30      9.47 o
  -2  25   6      149.65      150.83     10.09 o
  -1  25   6        6.55        5.77      3.28 o
   0  25   6       94.55       92.65      7.21 o
   1  25   6      149.67      159.76      9.82 o
   2  25   6        0.69       -0.17      4.03 o
   3  25   6       54.51       72.47      9.69 o
   4  25   6        5.97       14.40      7.17 o
   5  25   6       13.72       16.87      7.71 o
  -7  26   6        2.48       12.45      9.04 o
  -6  26   6       18.26        9.89      8.12 o
  -5  26   6       10.66        1.55      5.10 o
  -4  26   6       64.46       59.19      8.08 o
  -3  26   6       52.69       30.93      6.31 o
  -2  26   6       41.03       37.05      6.48 o
  -1  26   6      180.61      160.62     16.47 o
   0  26   6       73.43       64.11      6.61 o
   1  26   6        7.11        5.35      4.36 o
   2  26   6       96.93      113.80      8.77 o
   3  26   6        2.89       -0.21      5.30 o
   4  26   6        9.42       19.17      7.51 o
  -6  27   6        0.63        5.26      7.12 o
  -5  27   6       20.50        5.74      7.45 o
  -4  27   6        0.20        4.27      5.08 o
  -3  27   6       39.01       25.52      6.37 o
  -2  27   6        0.17       -1.87      3.96 o
  -1  27   6       21.72       22.46      8.48 o
   0  27   6       34.20       29.87      5.61 o
   1  27   6       13.42        6.92      4.39 o
   2  27   6        0.41        4.68      4.31 o
   3  27   6       11.33       18.35     11.88 o
   4  27   6        2.74       -2.16     13.84 o
  -6  28   6        4.66        2.56      7.67 o
  -5  28   6        0.09        4.45      7.49 o
  -4  28   6       49.36       52.30      9.78 o
  -3  28   6      159.53      160.16     23.59 o
  -2  28   6        0.99       -4.02      4.37 o
  -1  28   6       29.13       29.20      5.67 o
   0  28   6        0.43       -1.70      5.51 o
   1  28   6       18.79       21.44      9.73 o
   2  28   6       90.46       80.73     10.36 o
   3  28   6       11.24        7.60      6.17 o
   4  28   6        5.33       12.56      6.69 o
  -6  29   6        8.43       19.46      9.75 o
  -5  29   6       14.84        5.60      8.08 o
  -4  29   6       31.63       39.51     10.67 o
  -3  29   6       15.97       15.47      5.92 o
  -2  29   6       66.55       72.18      8.92 o
  -1  29   6        0.26        5.69      4.37 o
   0  29   6       89.58      106.29      8.84 o
   1  29   6       15.69       11.90      9.44 o
   2  29   6       70.66       89.53     10.94 o
   3  29   6        2.51        8.04     11.86 o
  -5  30   6       16.04        8.15      8.63 o
  -4  30   6        8.26       17.31      8.15 o
  -3  30   6      199.97      203.52     18.91 o
  -2  30   6       29.00       18.63      6.63 o
  -1  30   6       11.58        2.50      8.59 o
   0  30   6       78.29       75.78      7.82 o
   1  30   6        6.21        9.14      5.95 o
   2  30   6       63.33       75.51     10.70 o
   3  30   6        1.47        4.77      7.45 o
  -5  31   6        2.68       11.90      9.34 o
  -4  31   6       82.11       81.98     14.01 o
  -3  31   6       28.21       34.58     10.38 o
  -2  31   6       22.45       27.16      9.49 o
  -1  31   6        2.58        2.98      9.73 o
   0  31   6        9.45        9.56     14.68 o
   1  31   6       16.52       13.79      6.99 o
   2  31   6        6.01       11.85      6.90 o
  -4  32   6        0.20       -6.78      6.78 o
  -3  32   6        4.58        4.89      7.71 o
  -2  32   6        4.46       -1.45      7.12 o
  -1  32   6       43.27       22.64     12.03 o
   0  32   6       48.77       50.12      9.14 o
   1  32   6       17.29       18.77     14.49 o
   2  32   6       21.99       20.23      8.28 o
  -3  33   6        2.02       -4.60      7.30 o
  -2  33   6        0.15        6.97      7.97 o
  -1  33   6       13.98        8.26      8.49 o
   0  33   6       29.63       28.98      7.61 o
   1  33   6        0.94       -5.39      5.60 o
  -2  34   6       15.07        9.64      8.86 o
  -1  34   6        5.91       12.12      9.34 o
   0  34   6        1.39        8.33      6.23 o
 -10   1   7        1.50       -2.36      5.08 o
  -9   1   7        4.47       -3.85      3.85 o
  -8   1   7       19.68       23.75      5.74 o
  -7   1   7       19.14       16.68      3.81 o
  -6   1   7      273.30      279.86      6.16 o
  -5   1   7        1.60        0.65      1.66 o
  -4   1   7       61.39       57.06      1.95 o
  -3   1   7      571.25      601.12      9.14 o
  -2   1   7       19.00       21.24      1.16 o
  -1   1   7       11.15       10.43      0.75 o
   0   1   7      342.42      317.60      4.79 o
   1   1   7      374.27      363.87      6.26 o
   2   1   7        0.08       -2.30      2.30 o
   3   1   7      611.87      596.12     23.48 o
   4   1   7       29.78       30.80      4.35 o
   5   1   7       40.56       48.07      5.33 o
   6   1   7       34.19       13.01      6.53 o
   7   1   7        6.00        8.31      6.74 o
 -10   2   7        0.42       -3.50      4.94 o
  -9   2   7       23.24       18.66      5.82 o
  -8   2   7       19.29       17.13      4.23 o
  -7   2   7      208.02      203.01      9.79 o
  -6   2   7        5.69        4.89      2.61 o
  -5   2   7      655.07      652.29      9.77 o
  -4   2   7       31.12       40.97      1.58 o
  -3   2   7      484.74      459.06      6.16 o
  -2   2   7      134.24      137.23      3.49 o
  -1   2   7      107.86       94.77      2.39 o
   0   2   7      625.60      620.12      7.21 o
   1   2   7      473.39      478.01      9.39 o
   2   2   7     2011.64     1913.16     27.24 o
   3   2   7       52.95       47.74      3.77 o
   4   2   7       86.77       85.17      5.66 o
   5   2   7       22.40       12.34      3.95 o
   6   2   7        1.99        4.12      5.78 o
   7   2   7        2.74       13.03      7.25 o
 -10   3   7       20.36       26.21      7.14 o
  -9   3   7       10.52        6.54      5.22 o
  -8   3   7       42.65       46.38      5.51 o
  -7   3   7       29.13       21.19      4.59 o
  -6   3   7      140.48      122.79      5.15 o
  -5   3   7        6.12        7.05      1.88 o
  -4   3   7       38.34       28.37      1.35 o
  -3   3   7      286.00      283.54      4.61 o
  -2   3   7       20.18       35.53      2.07 o
  -1   3   7      120.47      143.45      3.16 o
   0   3   7      811.60      839.43      9.21 o
   1   3   7      768.49      712.83     11.88 o
   2   3   7      180.92      174.32      5.38 o
   3   3   7      247.71      250.74      7.08 o
   4   3   7        1.17        1.52      3.43 o
   5   3   7        8.92        9.71      4.00 o
   6   3   7       90.20       87.51     10.42 o
   7   3   7        0.96       -5.95      5.95 o
 -10   4   7        2.36        5.29      5.39 o
  -9   4   7       23.67       24.68      6.80 o
  -8   4   7      171.13      143.86     10.63 o
  -7   4   7      312.97      289.66     15.22 o
  -6   4   7        2.22       -0.72      2.14 o
  -5   4   7      349.85      349.03      6.04 o
  -4   4   7       23.70       28.67      1.36 o
  -3   4   7      103.01      110.86      2.48 o
  -2   4   7       14.07       18.84      1.55 o
  -1   4   7       83.10       79.08      2.57 o
   0   4   7        8.26        7.93      1.29 o
   1   4   7        5.70        2.69      1.72 o
   2   4   7      573.41      509.83      9.40 o
   3   4   7       52.46       49.25      3.81 o
   4   4   7      376.11      317.56     12.26 o
   5   4   7       24.28       19.58      4.20 o
   6   4   7        0.14       -4.38      4.78 o
   7   4   7        6.94        5.55      6.92 o
 -10   5   7       23.26       20.20      6.72 o
  -9   5   7       10.41       27.36      6.70 o
  -8   5   7        6.01        0.99      4.53 o
  -7   5   7       23.30       17.93      6.66 o
  -6   5   7      123.73      108.72      4.96 o
  -5   5   7        0.00       -0.30      1.64 o
  -4   5   7      115.85       96.19      2.71 o
  -3   5   7      726.43      763.70      8.03 o
  -2   5   7     1542.83     1562.13     23.15 o
  -1   5   7      104.44       80.44      2.21 o
   0   5   7      641.41      641.92      7.68 o
   1   5   7        0.06       -1.01      1.16 o
   2   5   7      315.70      279.40      6.70 o
   3   5   7       41.50       47.02      3.69 o
   4   5   7       24.16       30.01      4.74 o
   5   5   7       60.96       55.22      5.66 o
   6   5   7       18.94       18.36      6.61 o
   7   5   7        7.22       -0.15      5.94 o
 -10   6   7        0.14        2.97      9.65 o
  -9   6   7        0.01       -0.58      4.45 o
  -8   6   7      118.01      115.73     10.29 o
  -7   6   7        7.95       11.32      4.26 o
  -6   6   7        4.20        2.20      2.28 o
  -5   6   7      114.05       99.72      6.16 o
  -4   6   7      447.26      450.51      6.07 o
  -3   6   7      983.87      987.97     11.86 o
  -2   6   7       21.93       26.17      1.37 o
  -1   6   7      183.30      161.31      2.92 o
   0   6   7       17.17       18.51      2.02 o
   1   6   7     1066.99      967.35     11.31 o
   2   6   7       77.95       85.36      4.05 o
   3   6   7      147.57      124.97      5.23 o
   4   6   7       22.31       14.57      4.35 o
   5   6   7       38.32       33.54      5.52 o
   6   6   7       56.94       63.40     17.62 o
   7   6   7       16.68       15.86      7.10 o
 -10   7   7        1.23       16.43      7.04 o
  -9   7   7        3.99        7.06     11.64 o
  -8   7   7        0.55        4.10      4.20 o
  -7   7   7        9.71        7.94      3.98 o
  -6   7   7       80.22       85.41      5.25 o
  -5   7   7      210.51      216.62      6.61 o
  -4   7   7       99.35       97.87      3.07 o
  -3   7   7     1345.74     1427.11     14.96 o
  -2   7   7      489.75      501.05      5.84 o
  -1   7   7      150.37      148.44      2.45 o
   0   7   7       10.31       12.91      1.31 o
   1   7   7      778.84      753.75     10.50 o
   2   7   7        1.69        1.03      1.84 o
   3   7   7       27.28       32.85      3.45 o
   4   7   7       47.90       39.81      5.19 o
   5   7   7       60.36       63.76      6.78 o
   6   7   7        8.15       11.29      6.24 o
   7   7   7       53.77       66.22     10.15 o
 -10   8   7        4.39       13.73      6.36 o
  -9   8   7        1.74        6.15      7.26 o
  -8   8   7       10.67       16.59      5.10 o
  -7   8   7       37.28       29.78      5.20 o
  -6   8   7       17.35       12.72      3.20 o
  -5   8   7       56.49       47.51      3.18 o
  -4   8   7      219.92      224.91      4.69 o
  -3   8   7      728.52      717.00      8.07 o
  -2   8   7      545.74      541.44      6.97 o
  -1   8   7        0.15        1.36      0.77 o
   0   8   7        3.75        3.75      1.03 o
   1   8   7      180.56      171.38      4.50 o
   2   8   7      229.07      208.78      5.53 o
   3   8   7       30.05       30.58      3.43 o
   4   8   7        0.10       -2.94      3.71 o
   5   8   7       13.31       10.15      4.54 o
   6   8   7       25.46       30.71     15.10 o
   7   8   7       24.58       47.62     14.18 o
  -9   9   7        0.18       13.19      8.00 o
  -8   9   7        0.92        1.00      7.99 o
  -7   9   7        5.76        6.20      3.95 o
  -6   9   7       51.55       50.12      5.26 o
  -5   9   7      130.97      133.34      5.03 o
  -4   9   7       52.10       56.31      2.63 o
  -3   9   7       14.91       24.22      1.62 o
  -2   9   7        1.45        4.93      0.89 o
  -1   9   7       17.91       22.01      1.40 o
   0   9   7      509.59      467.51      9.25 o
   1   9   7      250.21      250.66      4.90 o
   2   9   7      589.32      539.30      9.36 o
   3   9   7      206.63      179.00      8.33 o
   4   9   7       11.98       15.29      4.00 o
   5   9   7        3.58        0.52      3.81 o
   6   9   7        0.90        1.47      5.93 o
   7   9   7        0.34       11.54     11.32 o
  -9  10   7        9.01       13.08      8.49 o
  -8  10   7       30.94       22.11      6.34 o
  -7  10   7        3.88        2.07      5.21 o
  -6  10   7      118.62      107.93      6.89 o
  -5  10   7       56.12       55.43      3.21 o
  -4  10   7       70.83       66.83      2.91 o
  -3  10   7       38.39       32.24      1.97 o
  -2  10   7       90.17       84.56      2.11 o
  -1  10   7      464.33      422.10      6.35 o
   0  10   7      429.07      404.76      6.18 o
   1  10   7      487.88      474.81      6.91 o
   2  10   7       16.50       11.38      2.34 o
   3  10   7       18.15       28.97      3.49 o
   4  10   7        1.08        4.30      3.46 o
   5  10   7        1.22        4.27      4.35 o
   6  10   7        4.91        4.62      5.98 o
   7  10   7        1.44        3.03      9.56 o
  -9  11   7       17.67       27.91      9.78 o
  -8  11   7        2.32        6.46      7.13 o
  -7  11   7        0.07       -3.38      3.38 o
  -6  11   7       75.62       73.65      6.07 o
  -5  11   7      193.39      201.05      6.25 o
  -4  11   7      157.16      149.80      4.24 o
  -3  11   7        9.20       12.02      1.74 o
  -2  11   7      202.67      183.52      3.39 o
  -1  11   7        1.75        3.26      0.96 o
   0  11   7      365.92      337.95      5.29 o
   1  11   7       26.33       31.80      2.17 o
   2  11   7      341.45      340.89      6.82 o
   3  11   7       11.96       12.47      3.19 o
   4  11   7      131.10      126.06      7.92 o
   5  11   7        7.14       12.58      4.66 o
   6  11   7        0.01        0.07      5.76 o
  -9  12   7        4.36       10.49      7.93 o
  -8  12   7       16.40        9.61      6.12 o
  -7  12   7       11.42       12.86      4.54 o
  -6  12   7       23.07       33.62      4.96 o
  -5  12   7       29.94       43.38      6.47 o
  -4  12   7       63.37       66.72      3.13 o
  -3  12   7       21.07       26.13      1.82 o
  -2  12   7       51.07       47.16      1.91 o
  -1  12   7      113.04       97.68      2.67 o
   0  12   7        1.64        0.42      1.18 o
   1  12   7        2.50        1.59      2.07 o
   2  12   7      410.44      345.24      7.59 o
   3  12   7        0.18       -0.06      2.54 o
   4  12   7        2.55        9.41      4.39 o
   5  12   7        3.08        1.26      4.51 o
   6  12   7        0.51        2.07      6.20 o
  -9  13   7       18.40       10.12      7.93 o
  -8  13   7       45.52       50.64     10.77 o
  -7  13   7        4.25        8.61      4.28 o
  -6  13   7       29.46       29.72      4.75 o
  -5  13   7      101.20       95.09      6.13 o
  -4  13   7       26.21       26.38      3.02 o
  -3  13   7       25.44       25.85      2.00 o
  -2  13   7      301.08      250.12      4.12 o
  -1  13   7        6.92        8.24      1.36 o
   0  13   7      126.26      129.23      3.45 o
   1  13   7      349.07      265.70      5.73 o
   2  13   7       45.19       45.86      3.47 o
   3  13   7        1.07       -0.93      2.63 o
   4  13   7       12.49       14.31      4.35 o
   5  13   7        0.40       -3.75      3.75 o
   6  13   7        8.81        4.29      6.51 o
  -9  14   7       11.26       11.78      8.60 o
  -8  14   7       16.03       17.67      6.42 o
  -7  14   7      128.45      136.37     10.59 o
  -6  14   7        8.21        4.99      3.45 o
  -5  14   7       81.22      114.09      6.93 o
  -4  14   7        0.56        0.47      1.71 o
  -3  14   7       33.24       36.55      2.32 o
  -2  14   7       28.50       27.28      1.78 o
  -1  14   7       10.75       16.76      1.66 o
   0  14   7       66.24       61.88      2.73 o
   1  14   7        8.93        7.58      2.00 o
   2  14   7      631.25      559.81     11.92 o
   3  14   7       14.55       17.99      5.43 o
   4  14   7       16.13       15.95      4.51 o
   5  14   7        8.84        0.02      4.05 o
   6  14   7       13.70       15.82      7.19 o
  -9  15   7        9.43       11.49      8.71 o
  -8  15   7       76.56       68.59      9.48 o
  -7  15   7        0.08        9.70      9.10 o
  -6  15   7        1.79       -2.06      5.58 o
  -5  15   7      345.74      318.92     10.85 o
  -4  15   7        8.62        7.56      2.42 o
  -3  15   7        4.08        2.19      1.65 o
  -2  15   7        0.83        0.26      1.23 o
  -1  15   7       22.47       20.16      1.85 o
   0  15   7        5.71        6.32      1.81 o
   1  15   7      810.64      735.13     14.78 o
   2  15   7      448.02      424.13     12.09 o
   3  15   7       14.12       17.17      6.19 o
   4  15   7        6.59       10.05      4.20 o
   5  15   7        7.00        1.75      4.19 o
   6  15   7       55.31       46.93      9.36 o
  -9  16   7        4.90        3.08      8.34 o
  -8  16   7        0.03        0.80      5.63 o
  -7  16   7      187.35      205.77     12.69 o
  -6  16   7      103.08      102.42      7.60 o
  -5  16   7        0.05        7.20      3.63 o
  -4  16   7        7.40        6.89      2.59 o
  -3  16   7       11.09       10.76      1.96 o
  -2  16   7       21.17       19.08      2.65 o
  -1  16   7      783.22      777.17      9.58 o
   0  16   7        0.10        0.18      1.64 o
   1  16   7      375.70      355.38      8.51 o
   2  16   7        1.27       -2.67      2.67 o
   3  16   7      109.09       98.67      7.13 o
   4  16   7       35.88       38.90      5.94 o
   5  16   7       27.39       18.93      6.81 o
   6  16   7       15.46       20.86      7.88 o
  -9  17   7        1.57        5.63      8.34 o
  -8  17   7       35.12       31.35     10.90 o
  -7  17   7        4.62        3.19      5.11 o
  -6  17   7       31.42       40.56      5.79 o
  -5  17   7       66.05       67.18      6.06 o
  -4  17   7       92.80       83.66      5.99 o
  -3  17   7      107.29      110.48      4.85 o
  -2  17   7        5.78        3.49      1.66 o
  -1  17   7      213.84      219.76      6.72 o
   0  17   7      112.82      112.40      4.51 o
   1  17   7      138.38      116.68      6.17 o
   2  17   7        1.08        2.72      2.90 o
   3  17   7       79.87       72.25      6.51 o
   4  17   7       10.01        8.58      4.45 o
   5  17   7        3.16       10.55      6.08 o
   6  17   7       11.25       13.20      6.95 o
  -8  18   7       21.98       13.04      8.97 o
  -7  18   7       19.06       22.77      6.57 o
  -6  18   7       70.51       65.54      7.90 o
  -5  18   7      485.88      459.34     13.93 o
  -4  18   7       22.87       34.40      4.67 o
  -3  18   7        1.90       -0.28      1.96 o
  -2  18   7       35.23       27.06      2.87 o
  -1  18   7        0.09        7.26      2.17 o
   0  18   7      136.76      112.75      5.08 o
   1  18   7        0.63        4.26      2.71 o
   2  18   7       22.31       26.71      3.94 o
   3  18   7        2.54        4.84      5.01 o
   4  18   7        2.41       -4.38      5.47 o
   5  18   7        4.09        3.02      5.78 o
   6  18   7       16.05        3.85      6.83 o
  -8  19   7        0.83        0.63      7.23 o
  -7  19   7        1.03        4.93      7.73 o
  -6  19   7        4.88        3.01      4.63 o
  -5  19   7      296.39      323.61     11.90 o
  -4  19   7      324.51      323.88     11.22 o
  -3  19   7       77.67       65.46      4.75 o
  -2  19   7       36.99       36.49      3.23 o
  -1  19   7      515.39      489.04      9.49 o
   0  19   7       87.14       85.99      5.19 o
   1  19   7      179.63      148.94      8.39 o
   2  19   7       22.89       14.08      4.11 o
   3  19   7      174.51      174.56      9.48 o
   4  19   7        6.69        2.11      4.39 o
   5  19   7        2.18        1.57      5.84 o
  -8  20   7        4.15       10.71      8.60 o
  -7  20   7       34.60       32.18      7.14 o
  -6  20   7        8.03        6.02      4.92 o
  -5  20   7      364.68      363.24     12.97 o
  -4  20   7        9.59       14.36      3.79 o
  -3  20   7        8.36       13.28      3.37 o
  -2  20   7      100.39       93.14      4.95 o
  -1  20   7      263.16      250.03      9.13 o
   0  20   7       52.85       42.65      4.38 o
   1  20   7        8.30        1.67      3.30 o
   2  20   7      188.28      166.32     10.38 o
   3  20   7       80.27       76.26      7.20 o
   4  20   7        3.36        7.33      4.64 o
   5  20   7       61.26       56.59      9.69 o
  -8  21   7        6.20        4.08      8.08 o
  -7  21   7        8.96        4.88      5.62 o
  -6  21   7       12.16       16.22      5.55 o
  -5  21   7        6.10        4.18      4.63 o
  -4  21   7      244.45      240.06      8.69 o
  -3  21   7      170.72      180.54      7.39 o
  -2  21   7        4.64        7.36      2.70 o
  -1  21   7        0.01        1.73      2.39 o
   0  21   7       53.26       49.88      4.99 o
   1  21   7        0.43        1.77      2.72 o
   2  21   7        4.36        3.59      3.65 o
   3  21   7       36.17       38.10      5.75 o
   4  21   7        1.06       -3.26      4.32 o
   5  21   7        0.15        3.71      6.33 o
  -8  22   7       26.55        5.78      8.30 o
  -7  22   7       14.06       14.19      8.19 o
  -6  22   7       11.59       14.89      6.02 o
  -5  22   7        0.03       -1.48      4.69 o
  -4  22   7      128.10      126.74     13.38 o
  -3  22   7        1.52        1.47      2.98 o
  -2  22   7       83.40       94.19      6.04 o
  -1  22   7      112.76      112.91      5.64 o
   0  22   7        8.94        4.16      2.93 o
   1  22   7        0.03        2.49      3.50 o
   2  22   7       29.66       41.01      5.77 o
   3  22   7       15.63       10.89      4.55 o
   4  22   7       52.51       44.18      8.66 o
   5  22   7        3.33        1.18      6.09 o
  -7  23   7       13.55       20.60      9.19 o
  -6  23   7       54.92       50.05      7.97 o
  -5  23   7       43.27       40.55      7.00 o
  -4  23   7        1.44        3.14      4.47 o
  -3  23   7      213.23      193.74     10.61 o
  -2  23   7       50.13       55.59      4.61 o
  -1  23   7        1.85        1.29      4.08 o
   0  23   7       78.48       77.27      6.36 o
   1  23   7        1.20       -1.21      3.33 o
   2  23   7       43.87       34.39      5.79 o
   3  23   7       36.39       47.85      6.70 o
   4  23   7       15.72       20.38      7.54 o
   5  23   7        1.28       -2.17      7.80 o
  -7  24   7       43.96       54.03     12.53 o
  -6  24   7        0.65        4.72      5.03 o
  -5  24   7      137.56      137.85     12.95 o
  -4  24   7       94.99       79.94     16.70 o
  -3  24   7      169.84      190.82     13.01 o
  -2  24   7       62.98       59.08     10.53 o
  -1  24   7      106.54      105.98      7.34 o
   0  24   7        7.18        9.67      3.95 o
   1  24   7       66.89       69.18      6.78 o
   2  24   7       31.15       34.42      7.58 o
   3  24   7        1.46        0.86      8.14 o
   4  24   7        9.06        6.66      6.00 o
  -7  25   7        1.26        7.45      7.86 o
  -6  25   7       70.96       74.31      9.65 o
  -5  25   7       37.20       35.70     12.64 o
  -4  25   7       24.92       17.51      5.58 o
  -3  25   7      121.77      134.40     17.48 o
  -2  25   7      106.61      116.86      7.90 o
  -1  25   7       35.76       36.96      5.48 o
   0  25   7      122.45      127.22      8.36 o
   1  25   7        3.82        9.19      4.18 o
   2  25   7       14.60       10.43      6.48 o
   3  25   7       20.66       32.47      6.27 o
   4  25   7        0.57       -0.03      5.82 o
  -6  26   7       27.51       25.46      9.12 o
  -5  26   7       25.06       22.23      6.67 o
  -4  26   7       11.36       11.48      5.46 o
  -3  26   7       83.82       83.67      8.57 o
  -2  26   7        2.75        0.76      3.66 o
  -1  26   7        0.48        7.21      3.94 o
   0  26   7       11.85       13.12      5.20 o
   1  26   7        0.00       -0.42      3.94 o
   2  26   7        3.66        2.32      4.57 o
   3  26   7       11.92       12.57      6.58 o
   4  26   7        2.21        5.05      6.37 o
  -6  27   7        3.54        1.52      7.15 o
  -5  27   7       65.28       62.19      9.10 o
  -4  27   7        7.10       -0.72      4.94 o
  -3  27   7        1.32        0.87      5.93 o
  -2  27   7        0.67        6.24      4.66 o
  -1  27   7       82.49      101.95      7.96 o
   0  27   7       60.41       69.68      7.15 o
   1  27   7       64.99       65.95      7.32 o
   2  27   7        0.79       -3.09      4.10 o
   3  27   7      107.01      119.07     12.40 o
  -6  28   7        6.94       10.01      7.93 o
  -5  28   7       18.38       13.43      6.38 o
  -4  28   7        0.00       -3.44      4.82 o
  -3  28   7        3.46        1.88      4.82 o
  -2  28   7        1.90       11.48      4.89 o
  -1  28   7      118.73      115.07      8.53 o
   0  28   7       10.28       11.78      5.22 o
   1  28   7      101.27      107.63     14.23 o
   2  28   7       52.85       57.19      9.39 o
   3  28   7       49.33       70.78     15.70 o
  -5  29   7        7.66       12.01      8.78 o
  -4  29   7       55.18       47.52      8.15 o
  -3  29   7        0.02        0.62      5.04 o
  -2  29   7       25.27       26.18      6.43 o
  -1  29   7       23.52       24.28      5.55 o
   0  29   7      129.24      122.23     13.48 o
   1  29   7        5.68       -1.91      4.36 o
   2  29   7        2.13        8.52      7.97 o
   3  29   7       15.11        8.50     10.10 o
  -5  30   7       18.90       19.64      9.60 o
  -4  30   7        0.09       -4.08      7.26 o
  -3  30   7       55.05       44.62      9.32 o
  -2  30   7       50.59       42.22      8.30 o
  -1  30   7       19.23       25.49      5.78 o
   0  30   7       53.52       55.31      7.29 o
   1  30   7       19.21       24.91      7.29 o
   2  30   7        5.12        9.61      6.52 o
  -4  31   7        0.14       -3.08      6.93 o
  -3  31   7       21.44       28.76      9.75 o
  -2  31   7        9.62        9.56      5.94 o
  -1  31   7        3.67        5.65      5.00 o
   0  31   7        0.02        7.72      6.12 o
   1  31   7        1.79        3.36      6.01 o
  -3  32   7       44.35       36.43     10.90 o
  -2  32   7       17.18       27.83     10.08 o
  -1  32   7       66.10       60.42      9.77 o
   0  32   7       33.12       38.18      8.44 o
   1  32   7       24.53       24.80      8.02 o
  -2  33   7       37.59       63.82     13.01 o
  -1  33   7        2.81       -2.62      6.47 o
   0  33   7        5.79       12.50      6.72 o
 -10   0   8        1.32       -1.82      7.30 o
  -9   0   8       14.70       11.96      6.44 o
  -8   0   8       39.39       34.52     15.77 o
  -7   0   8       48.37       48.16      5.48 o
  -6   0   8      326.30      346.06     13.46 o
  -5   0   8        6.79        3.90      2.16 o
  -4   0   8       76.38       73.04      4.70 o
  -3   0   8       34.53       33.35      2.22 o
  -2   0   8      196.11      160.19      3.61 o
  -1   0   8      429.39      456.52      6.13 o
   0   0   8     1100.37     1078.51     18.20 o
   1   0   8      120.16      104.14      5.98 o
   2   0   8      356.03      360.11     19.27 o
   3   0   8        5.97       12.22      5.08 o
   4   0   8      117.49      113.24     15.20 o
   5   0   8       20.56       15.90      8.15 o
   6   0   8        0.55        7.52      8.38 o
 -10   1   8        4.02       -2.63      4.89 o
  -9   1   8       11.84        5.71      4.75 o
  -8   1   8        3.93        1.80      3.22 o
  -7   1   8      121.62      140.48      5.54 o
  -6   1   8       77.35       86.62      3.62 o
  -5   1   8        0.43        1.22      1.46 o
  -4   1   8      211.57      203.99      5.79 o
  -3   1   8      516.33      525.38      6.88 o
  -2   1   8      430.69      430.85      6.44 o
  -1   1   8        0.75        2.05      0.62 o
   0   1   8      109.99      108.14      3.52 o
   1   1   8      163.77      129.02      4.65 o
   2   1   8      158.41      152.66      5.84 o
   3   1   8      382.53      399.15      9.20 o
   4   1   8       16.13       22.56      3.86 o
   5   1   8       29.15       32.30      4.93 o
   6   1   8        6.37       -4.17      7.30 o
 -10   2   8        3.34       -1.33      4.97 o
  -9   2   8       14.00        3.48      4.56 o
  -8   2   8        0.04        1.10      3.13 o
  -7   2   8       20.24       19.54      4.40 o
  -6   2   8       42.48       46.80      2.95 o
  -5   2   8       16.40       20.66      1.75 o
  -4   2   8        0.00       -1.25      1.45 o
  -3   2   8       12.75        8.68      1.28 o
  -2   2   8       74.99       66.82      3.04 o
  -1   2   8       82.05       74.36      2.01 o
   0   2   8      858.81      824.55      9.31 o
   1   2   8      103.74       97.22      4.17 o
   2   2   8      167.66      163.27      5.29 o
   3   2   8       19.05       19.55      3.81 o
   4   2   8       14.41       12.66      3.60 o
   5   2   8       18.25       26.30      4.56 o
   6   2   8        0.43       -3.23      8.28 o
 -10   3   8       10.34       11.27      7.76 o
  -9   3   8        8.42        6.52      4.38 o
  -8   3   8        1.40        6.08      3.55 o
  -7   3   8       24.81       19.66      4.37 o
  -6   3   8       54.62       52.92      3.27 o
  -5   3   8      126.81      117.85      3.28 o
  -4   3   8        1.75        1.05      1.29 o
  -3   3   8       10.36       11.69      1.61 o
  -2   3   8      233.39      225.70      4.21 o
  -1   3   8      120.71      108.76      2.98 o
   0   3   8      283.97      292.52      4.95 o
   1   3   8       43.60       52.85      3.34 o
   2   3   8      154.46      140.80      5.01 o
   3   3   8        0.68       -1.69      2.10 o
   4   3   8       25.80       23.48      4.06 o
   5   3   8       12.74       10.35      3.83 o
   6   3   8       25.52       20.42      7.08 o
 -10   4   8       15.29       13.65     15.16 o
  -9   4   8        3.18       -2.73      3.86 o
  -8   4   8      137.13      148.16     12.55 o
  -7   4   8        6.31        3.61      3.57 o
  -6   4   8       72.97       74.75      3.71 o
  -5   4   8       17.50       18.54      1.61 o
  -4   4   8      112.80      106.36      3.06 o
  -3   4   8       83.22       81.08      3.20 o
  -2   4   8      254.82      249.55      4.75 o
  -1   4   8      419.08      391.87      6.44 o
   0   4   8      898.78      910.01     12.17 o
   1   4   8      244.00      247.98      5.28 o
   2   4   8      394.03      386.50      8.25 o
   3   4   8       30.08       27.51      3.66 o
   4   4   8      101.52       92.08      7.03 o
   5   4   8       29.80       40.99      5.21 o
   6   4   8       10.56       14.99      6.43 o
  -9   5   8       21.42       36.63      6.15 o
  -8   5   8       19.14       18.14      5.02 o
  -7   5   8       12.54       15.40      4.15 o
  -6   5   8        0.64       -1.91      1.91 o
  -5   5   8       47.16       43.08      2.11 o
  -4   5   8      154.69      124.89      3.76 o
  -3   5   8       18.58       30.46      1.54 o
  -2   5   8      404.36      410.53      6.78 o
  -1   5   8       38.14       39.83      1.83 o
   0   5   8       19.91       23.96      1.83 o
   1   5   8      121.73      126.67      5.85 o
   2   5   8       32.41       22.94      2.86 o
   3   5   8        3.90        2.79      2.32 o
   4   5   8       14.29       12.69      4.15 o
   5   5   8        0.08       -1.49      3.31 o
   6   5   8        1.46        4.25      5.57 o
  -9   6   8       16.29       12.81      4.94 o
  -8   6   8        4.26        7.93      4.56 o
  -7   6   8       17.91       18.32      4.11 o
  -6   6   8       26.30       26.75      2.80 o
  -5   6   8        2.43       -1.06      1.26 o
  -4   6   8      267.49      278.36      5.81 o
  -3   6   8      561.41      562.66      7.52 o
  -2   6   8        0.05        2.19      1.32 o
  -1   6   8        1.01       -0.45      0.77 o
   0   6   8      327.35      325.96      5.57 o
   1   6   8      278.92      242.49      5.36 o
   2   6   8      226.47      201.61      7.50 o
   3   6   8       11.67        9.00      2.67 o
   4   6   8       23.96       28.78      4.87 o
   5   6   8       13.12        8.95      3.87 o
   6   6   8       32.97       26.24      7.30 o
  -9   7   8        1.95        3.52      5.35 o
  -8   7   8       20.11        9.23      4.82 o
  -7   7   8       12.01        6.00      3.45 o
  -6   7   8        1.56       -0.95      2.36 o
  -5   7   8        2.17        3.60      1.65 o
  -4   7   8      229.63      231.89      6.43 o
  -3   7   8      338.50      327.65      4.89 o
  -2   7   8        3.37        4.01      0.90 o
  -1   7   8      209.08      217.78      3.31 o
   0   7   8      861.75      801.43      9.56 o
   1   7   8       43.90       36.28      2.55 o
   2   7   8       23.60       16.01      2.50 o
   3   7   8        7.36       11.51      3.04 o
   4   7   8        9.34        7.29      3.69 o
   5   7   8        0.00       -3.67      3.67 o
   6   7   8        3.17       -3.59      4.95 o
  -9   8   8       52.54       68.11     10.60 o
  -8   8   8      124.60      132.22      9.19 o
  -7   8   8       79.65       68.36      6.42 o
  -6   8   8        8.95       11.07      3.02 o
  -5   8   8       16.68       24.14      2.25 o
  -4   8   8      545.33      586.01     11.47 o
  -3   8   8        6.90        5.60      1.24 o
  -2   8   8     1047.19      983.00     10.78 o
  -1   8   8       15.91       16.80      1.29 o
   0   8   8      233.42      221.24      4.29 o
   1   8   8        1.19        3.32      2.04 o
   2   8   8      634.71      533.29      9.45 o
   3   8   8        9.75        5.13      2.81 o
   4   8   8        1.80        6.67      3.84 o
   5   8   8        0.00       -2.19      5.50 o
   6   8   8        1.68        5.78      6.08 o
  -9   9   8        4.58       14.01      7.45 o
  -8   9   8       14.48       17.52      5.30 o
  -7   9   8        0.22        4.57      3.60 o
  -6   9   8        0.01        1.05      2.55 o
  -5   9   8        2.66        2.54      2.03 o
  -4   9   8       35.91       34.15      2.71 o
  -3   9   8      377.53      317.59      5.67 o
  -2   9   8       13.37       19.25      1.50 o
  -1   9   8      130.84      126.50      2.76 o
   0   9   8       27.75       25.79      1.83 o
   1   9   8      621.30      576.70      9.27 o
   2   9   8        7.79        6.57      2.20 o
   3   9   8      165.40      164.04      6.84 o
   4   9   8       15.31       15.36      4.31 o
   5   9   8        8.25        7.19      4.28 o
   6   9   8        9.41        9.21      6.76 o
  -9  10   8       17.01       23.09      8.60 o
  -8  10   8       19.63       17.27      5.06 o
  -7  10   8       26.14       24.46      5.06 o
  -6  10   8       47.01       33.28      4.61 o
  -5  10   8      148.58      141.75      6.62 o
  -4  10   8      659.36      617.70     10.43 o
  -3  10   8        3.18        3.71      1.44 o
  -2  10   8      277.17      247.44      4.02 o
  -1  10   8       28.99       28.23      1.65 o
   0  10   8      109.45       98.06      3.75 o
   1  10   8      569.89      543.16      9.10 o
   2  10   8      606.46      559.86      9.94 o
   3  10   8        2.29        4.13      2.98 o
   4  10   8        0.13        1.19      3.46 o
   5  10   8       13.72       11.71      4.69 o
   6  10   8       23.54       13.77     10.97 o
  -9  11   8        7.16       -4.11      6.15 o
  -8  11   8       15.06       13.32      7.86 o
  -7  11   8       36.60       37.52      5.52 o
  -6  11   8        2.99        3.12      3.28 o
  -5  11   8       41.58       41.58      3.46 o
  -4  11   8       34.12       34.47      2.90 o
  -3  11   8       10.71       10.82      1.77 o
  -2  11   8       97.03       86.73      2.53 o
  -1  11   8        6.76        8.69      1.34 o
   0  11   8       99.64       86.74      3.03 o
   1  11   8        3.77        2.08      1.88 o
   2  11   8       17.26       18.76      2.68 o
   3  11   8        0.11       -2.41      2.41 o
   4  11   8       51.18       48.73      6.03 o
   5  11   8       50.86       49.92      6.74 o
   6  11   8        1.33        1.23      5.76 o
  -9  12   8        1.54        6.23      7.45 o
  -8  12   8       14.16       14.85      5.63 o
  -7  12   8        4.66       12.70      4.29 o
  -6  12   8      115.35      121.36      7.38 o
  -5  12   8      191.66      192.32      7.06 o
  -4  12   8      159.12      131.90      8.69 o
  -3  12   8       48.28       42.02      2.75 o
  -2  12   8        5.27        9.31      1.35 o
  -1  12   8      104.01      102.24      2.95 o
   0  12   8        0.10        2.11      1.60 o
   1  12   8       10.97        2.98      1.92 o
   2  12   8       15.04       12.21      3.10 o
   3  12   8       23.84       29.34      4.64 o
   4  12   8       42.81       45.67      5.85 o
   5  12   8        1.12        1.95      4.27 o
   6  12   8       45.79       39.25      8.86 o
  -9  13   8       28.82       45.03     11.34 o
  -8  13   8        3.65       10.05      5.50 o
  -7  13   8       33.16       35.35      5.75 o
  -6  13   8       78.47       96.65      6.99 o
  -5  13   8      461.95      483.87     11.47 o
  -4  13   8      546.63      519.10     10.51 o
  -3  13   8      370.70      384.95      7.24 o
  -2  13   8       52.08       51.68      2.19 o
  -1  13   8      600.38      556.11      8.25 o
   0  13   8        6.38        6.35      1.86 o
   1  13   8      300.67      280.64      7.83 o
   2  13   8       12.21       14.64      3.23 o
   3  13   8       29.39       32.22      4.10 o
   4  13   8       31.58       28.61      5.28 o
   5  13   8        2.51       -2.67      4.74 o
   6  13   8       24.38       38.01      8.81 o
  -9  14   8        0.14        1.11      6.89 o
  -8  14   8       37.31       52.64      8.47 o
  -7  14   8       12.21       14.03      4.76 o
  -6  14   8       39.71       42.77      5.41 o
  -5  14   8      258.60      266.43     13.05 o
  -4  14   8      146.15      156.81      5.53 o
  -3  14   8        2.37        1.00      1.56 o
  -2  14   8      140.72      136.14      3.67 o
  -1  14   8        3.80        3.13      1.62 o
   0  14   8      920.03      822.68     12.13 o
   1  14   8       86.28       86.96      4.05 o
   2  14   8        0.34       -0.64      2.55 o
   3  14   8       78.95       80.67      6.57 o
   4  14   8      145.77      169.57      9.53 o
   5  14   8        0.00       -0.53      4.20 o
   6  14   8       15.55       11.94      7.23 o
  -9  15   8        0.85        0.82      7.37 o
  -8  15   8        3.61       13.09      5.92 o
  -7  15   8        2.34        2.87      4.32 o
  -6  15   8       16.78       23.39      4.82 o
  -5  15   8       72.13       71.75      5.89 o
  -4  15   8        1.53        0.95      2.13 o
  -3  15   8        1.76        0.70      1.60 o
  -2  15   8      371.09      356.71      6.19 o
  -1  15   8      592.96      496.10      8.13 o
   0  15   8      139.07      125.96      4.53 o
   1  15   8       10.28        6.11      2.79 o
   2  15   8       23.23       19.32      3.47 o
   3  15   8        1.58       -2.02      3.23 o
   4  15   8       15.11       22.75      5.19 o
   5  15   8        9.80       12.18      6.66 o
  -8  16   8        8.40       10.07      6.02 o
  -7  16   8       47.79       53.46      7.97 o
  -6  16   8       91.07       82.73      6.89 o
  -5  16   8       25.35       25.06      4.50 o
  -4  16   8      251.02      265.87      9.34 o
  -3  16   8       38.63       45.20      3.17 o
  -2  16   8      305.45      284.95      6.06 o
  -1  16   8       67.86       70.93      3.38 o
   0  16   8       33.55       28.78      2.77 o
   1  16   8      159.73      150.55      8.30 o
   2  16   8       95.06       95.33      5.78 o
   3  16   8        4.17       -0.97      3.27 o
   4  16   8        7.44        3.82      4.18 o
   5  16   8       28.36       34.81      8.21 o
  -8  17   8       24.35       15.94      6.78 o
  -7  17   8        0.15        3.72      4.86 o
  -6  17   8       30.91       29.74      6.71 o
  -5  17   8        1.93        3.11      3.52 o
  -4  17   8        9.10        5.45      3.31 o
  -3  17   8      262.98      250.90      7.63 o
  -2  17   8      228.24      223.98      6.41 o
  -1  17   8      182.29      144.77      5.08 o
   0  17   8      338.11      281.40      8.79 o
   1  17   8       36.80       44.19      5.68 o
   2  17   8        1.83       -0.82      2.80 o
   3  17   8       54.91       59.14      6.33 o
   4  17   8        1.62        3.92      4.07 o
   5  17   8        2.21       -1.95     13.01 o
  -8  18   8       39.04       43.79      8.68 o
  -7  18   8        2.74        6.26      5.02 o
  -6  18   8      164.20      166.14     14.39 o
  -5  18   8      100.15      104.39      7.02 o
  -4  18   8      290.34      289.07     14.53 o
  -3  18   8        0.15       -0.31      2.46 o
  -2  18   8      516.06      475.50      9.98 o
  -1  18   8       32.48       23.85      3.20 o
   0  18   8        6.14        6.09      2.84 o
   1  18   8      130.91      125.58      6.23 o
   2  18   8       23.77       35.70      6.23 o
   3  18   8        6.24        5.03      4.05 o
   4  18   8       82.07       87.25      8.08 o
   5  18   8        0.76        0.39     16.38 o
  -8  19   8        4.53       10.40      6.52 o
  -7  19   8        0.11        1.29      4.59 o
  -6  19   8        0.56        4.67      4.62 o
  -5  19   8       92.98      100.63     10.85 o
  -4  19   8        8.05        8.97      3.02 o
  -3  19   8      338.10      339.71      9.51 o
  -2  19   8      400.10      376.98      9.67 o
  -1  19   8        1.97        0.75      2.31 o
   0  19   8        0.30        4.96      2.78 o
   1  19   8       12.33       13.15      3.28 o
   2  19   8       16.66        7.72      3.52 o
   3  19   8       48.48       45.89      6.13 o
   4  19   8        2.11       10.12      4.70 o
   5  19   8        0.42        4.20      6.05 o
  -8  20   8        0.45       -6.11      6.49 o
  -7  20   8       31.51       27.69      7.03 o
  -6  20   8        6.41        0.26      4.55 o
  -5  20   8        0.34        0.45      3.68 o
  -4  20   8        0.81        0.82      2.70 o
  -3  20   8        2.11       -1.87      2.54 o
  -2  20   8      217.50      207.80      6.84 o
  -1  20   8       29.73       33.94      4.77 o
   0  20   8      105.02       89.93      5.52 o
   1  20   8       39.82       28.51      4.15 o
   2  20   8        3.61        1.42      3.62 o
   3  20   8        2.26        3.79      4.75 o
   4  20   8        6.52        9.20      4.82 o
   5  20   8        6.35        8.07      9.84 o
  -8  21   8        0.02        3.37      7.86 o
  -7  21   8       38.44       41.19     11.99 o
  -6  21   8        0.01        4.77      4.90 o
  -5  21   8        3.01        5.86      4.54 o
  -4  21   8       26.78       24.40      4.68 o
  -3  21   8       12.78        8.83      3.06 o
  -2  21   8       58.89       51.43      4.16 o
  -1  21   8      151.69      144.98      6.03 o
   0  21   8        0.01        2.38      2.70 o
   1  21   8        6.10        4.18      3.02 o
   2  21   8        2.68       -3.22      3.22 o
   3  21   8        0.01       -3.53      3.53 o
   4  21   8       46.89       40.26      6.88 o
  -7  22   8       25.09       23.34      6.68 o
  -6  22   8      112.58      115.82     10.06 o
  -5  22   8       16.74       14.85      7.28 o
  -4  22   8        6.75        0.93      3.13 o
  -3  22   8       40.70       35.71      6.35 o
  -2  22   8      159.50      177.76     10.52 o
  -1  22   8        7.62        6.24      2.84 o
   0  22   8      153.56      145.38      7.06 o
   1  22   8       16.28       23.46      4.73 o
   2  22   8        6.30        5.95      4.14 o
   3  22   8        9.77       11.20      4.73 o
   4  22   8       29.20       33.57      8.51 o
  -7  23   8       50.75       57.86      9.26 o
  -6  23   8        0.52       -2.31      4.96 o
  -5  23   8       14.42       14.17      5.51 o
  -4  23   8        0.66        4.54      5.06 o
  -3  23   8        1.55        2.37      3.69 o
  -2  23   8        2.76        5.56      2.99 o
  -1  23   8       22.03       23.92      3.95 o
   0  23   8        0.27        4.05      3.48 o
   1  23   8        0.05        0.74      3.56 o
   2  23   8        5.19        3.58      4.13 o
   3  23   8       15.97       11.84      5.15 o
   4  23   8        0.24       11.72      6.17 o
  -7  24   8        2.72       10.45      7.82 o
  -6  24   8       25.40       21.52      6.57 o
  -5  24   8        0.28       -4.12      4.12 o
  -4  24   8       58.09       54.29      7.47 o
  -3  24   8        1.02       -0.81      3.73 o
  -2  24   8        8.27        4.27      3.55 o
  -1  24   8        0.16       -2.22      3.20 o
   0  24   8       36.98       32.20      5.04 o
   1  24   8       32.35       29.05      5.37 o
   2  24   8        1.31       -4.89      5.29 o
   3  24   8       18.89       17.07      5.59 o
   4  24   8        0.57       -0.91      5.88 o
  -6  25   8        0.01       13.66      5.77 o
  -5  25   8       10.94        8.23      5.38 o
  -4  25   8        0.71       -2.72      4.23 o
  -3  25   8      177.86      178.85     29.51 o
  -2  25   8        0.85        3.46      3.51 o
  -1  25   8       15.88       12.32      4.14 o
   0  25   8       43.88       55.81      8.45 o
   1  25   8        0.98       -1.95      3.54 o
   2  25   8       10.77        4.75      4.32 o
   3  25   8        5.16       10.71      5.03 o
  -6  26   8        1.34        2.75      5.57 o
  -5  26   8        0.33       -2.91      4.76 o
  -4  26   8       35.24       46.70     10.40 o
  -3  26   8        2.20        8.64      6.26 o
  -2  26   8      122.35      124.68      8.36 o
  -1  26   8        0.16        0.08      3.66 o
   0  26   8        2.83        1.75      4.99 o
   1  26   8        2.72       -0.44      3.81 o
   2  26   8       29.03       31.28      8.38 o
   3  26   8       11.10       24.99     17.40 o
  -6  27   8        1.38        0.31      8.08 o
  -5  27   8        2.26       -2.58      4.78 o
  -4  27   8        2.44        8.27      5.19 o
  -3  27   8       15.67       13.65      5.38 o
  -2  27   8        0.61        2.52      4.78 o
  -1  27   8       17.49       19.65      6.87 o
   0  27   8        6.93        5.40      4.21 o
   1  27   8        4.64        3.84      4.64 o
   2  27   8        2.94       -3.97      4.76 o
  -5  28   8       62.22       69.01      9.35 o
  -4  28   8        8.36       17.30      5.83 o
  -3  28   8        7.45        1.21      8.63 o
  -2  28   8        0.08        2.18      4.67 o
  -1  28   8        0.86       -0.35      4.54 o
   0  28   8       43.11       65.50     12.23 o
   1  28   8       10.59        8.21      4.63 o
   2  28   8       15.89       16.75      5.91 o
  -5  29   8       18.53       24.59      7.76 o
  -4  29   8        0.03        0.27      4.82 o
  -3  29   8       42.25       38.19      7.43 o
  -2  29   8        2.22       -2.82      4.54 o
  -1  29   8       12.64        9.70      4.83 o
   0  29   8       20.43       24.14      5.64 o
   1  29   8        2.92        0.80      5.26 o
   2  29   8       11.90       20.41      7.89 o
  -4  30   8       21.58       17.51      6.31 o
  -3  30   8       31.26       27.27      6.98 o
  -2  30   8       69.12       66.74      8.87 o
  -1  30   8       50.18       49.09      6.84 o
   0  30   8       33.66       32.11      6.18 o
   1  30   8        8.19        5.97      5.10 o
  -3  31   8       33.60       33.33     13.19 o
  -2  31   8        3.12       -0.60      5.00 o
  -1  31   8        0.56       -1.92      4.39 o
   0  31   8        0.23       -4.36      4.36 o
  -2  32   8        0.02        3.37      9.34 o
  -9   1   9        0.21       -4.69      4.69 o
  -8   1   9       18.31       18.86      4.08 o
  -7   1   9        9.57       15.54      4.52 o
  -6   1   9      183.69      179.69      5.22 o
  -5   1   9      188.24      181.91      5.99 o
  -4   1   9      138.30      129.66      4.27 o
  -3   1   9       21.42       16.57      1.38 o
  -2   1   9       73.34       76.20      2.76 o
  -1   1   9      231.05      224.11      3.58 o
   0   1   9      330.28      334.99      6.14 o
   1   1   9        4.24        3.69      2.15 o
   2   1   9       25.91       32.28      3.47 o
   3   1   9        2.02        2.21      2.39 o
   4   1   9        0.64        4.33      3.64 o
   5   1   9        0.36        2.41      3.52 o
   6   1   9        2.87       -1.30      9.12 o
  -9   2   9        1.86       -2.64      3.50 o
  -8   2   9        8.66       11.18      3.85 o
  -7   2   9       45.97       51.46      4.90 o
  -6   2   9      152.02      156.48      5.02 o
  -5   2   9      405.49      412.69      9.24 o
  -4   2   9       99.30      106.23      3.97 o
  -3   2   9       91.28       94.80      2.57 o
  -2   2   9      505.07      457.90      6.64 o
  -1   2   9      429.96      417.24      5.62 o
   0   2   9      516.62      481.12      8.42 o
   1   2   9      451.30      449.09      9.34 o
   2   2   9       22.05       20.78      2.85 o
   3   2   9      268.16      247.62      7.40 o
   4   2   9        0.26        1.64      3.17 o
   5   2   9       53.45       58.68      7.72 o
   6   2   9       18.48       17.45      7.17 o
  -9   3   9        0.00       -1.28      3.72 o
  -8   3   9       58.27       59.32      5.79 o
  -7   3   9       81.83       63.58      5.26 o
  -6   3   9      320.35      319.89      7.66 o
  -5   3   9      295.39      275.33      6.57 o
  -4   3   9      172.69      155.13      6.74 o
  -3   3   9       11.92        8.62      1.22 o
  -2   3   9       10.33        9.45      1.60 o
  -1   3   9     1072.79     1015.38     11.32 o
   0   3   9       79.72       83.46      4.22 o
   1   3   9        0.03        1.66      1.78 o
   2   3   9       38.69       42.59      3.36 o
   3   3   9        2.26        1.97      2.54 o
   4   3   9        4.49        1.25      3.07 o
   5   3   9       10.57        3.83      4.86 o
   6   3   9       38.19       33.96      8.08 o
  -9   4   9       18.25        8.85      4.18 o
  -8   4   9        5.59        4.31      4.29 o
  -7   4   9        9.40        3.93      3.50 o
  -6   4   9        6.25        5.73      2.42 o
  -5   4   9      143.95      147.91      4.17 o
  -4   4   9       92.01       91.02      3.33 o
  -3   4   9        2.89        2.39      1.05 o
  -2   4   9       20.09       18.54      1.93 o
  -1   4   9       45.70       52.04      2.36 o
   0   4   9      532.11      551.37      8.81 o
   1   4   9       76.52       73.81      3.23 o
   2   4   9        0.08       -0.71      2.02 o
   3   4   9        1.87        0.75      2.48 o
   4   4   9       21.15       16.76      4.27 o
   5   4   9       26.62       29.92      4.90 o
   6   4   9        3.10        8.82      6.26 o
  -9   5   9       14.22       23.80      5.28 o
  -8   5   9        9.49       10.33      4.63 o
  -7   5   9        0.39        0.74      3.42 o
  -6   5   9        0.35       -2.02      2.02 o
  -5   5   9       42.99       56.08      3.17 o
  -4   5   9        5.35        7.19      1.96 o
  -3   5   9        7.37        6.88      1.47 o
  -2   5   9      774.19      744.58     11.85 o
  -1   5   9       77.67       92.01      3.07 o
   0   5   9     1340.93     1195.16     14.23 o
   1   5   9        8.76        8.71      2.12 o
   2   5   9       92.00       86.70      4.00 o
   3   5   9       37.42       36.25      4.16 o
   4   5   9       63.20       61.08      8.74 o
   5   5   9        0.19        0.28      3.71 o
   6   5   9        2.05        7.85      6.58 o
  -9   6   9       66.80       60.53      7.30 o
  -8   6   9       31.92       37.45      5.95 o
  -7   6   9       12.58        6.31      3.85 o
  -6   6   9        4.61        1.39      2.18 o
  -5   6   9       55.72       54.43      3.25 o
  -4   6   9      121.17      134.74      4.62 o
  -3   6   9      478.38      482.36      7.49 o
  -2   6   9       38.81       41.54      2.80 o
  -1   6   9      267.28      259.21      4.16 o
   0   6   9      497.74      439.22      7.04 o
   1   6   9      196.24      209.43      5.16 o
   2   6   9       13.07        6.25      2.33 o
   3   6   9        3.44        0.47      2.68 o
   4   6   9       14.57       12.12      4.29 o
   5   6   9        0.25       -3.93      3.93 o
   6   6   9        0.20       11.49      6.70 o
  -9   7   9       70.53       76.66      9.65 o
  -8   7   9        0.01       -0.24      3.77 o
  -7   7   9       84.75       76.35      6.55 o
  -6   7   9       46.11       45.86      4.21 o
  -5   7   9      160.88      155.69      4.97 o
  -4   7   9      105.38      125.84      3.84 o
  -3   7   9      333.10      304.20      5.70 o
  -2   7   9      367.84      355.58      7.73 o
  -1   7   9      261.20      232.41      4.01 o
   0   7   9      790.66      765.52     16.39 o
   1   7   9       40.75       41.40      2.79 o
   2   7   9      411.61      411.93      8.30 o
   3   7   9      166.99      157.18      6.92 o
   4   7   9        1.17        5.06      3.79 o
   5   7   9       18.19       14.30      5.05 o
   6   7   9       33.09       39.92      8.42 o
  -9   8   9        0.01        6.25      6.50 o
  -8   8   9        0.95        3.37      4.08 o
  -7   8   9        0.01       -0.74      3.41 o
  -6   8   9        8.13        6.10      2.78 o
  -5   8   9       30.59       36.87      3.33 o
  -4   8   9        5.28        3.64      1.72 o
  -3   8   9       23.92       24.35      3.01 o
  -2   8   9       55.40       49.77      2.09 o
  -1   8   9       51.92       57.34      1.94 o
   0   8   9      186.28      172.49      4.86 o
   1   8   9      132.35      139.36      5.62 o
   2   8   9      102.26      104.70      4.86 o
   3   8   9      101.70      100.42      5.92 o
   4   8   9       46.98       64.99      6.48 o
   5   8   9        4.74        3.40      4.48 o
  -9   9   9        6.60       10.50      6.24 o
  -8   9   9       13.86       13.49      5.13 o
  -7   9   9        0.35       -0.47      3.47 o
  -6   9   9       34.19       26.32      3.70 o
  -5   9   9       47.03       67.28      3.70 o
  -4   9   9       14.17       17.76      2.21 o
  -3   9   9      132.98      125.82      5.15 o
  -2   9   9       89.62       94.16      2.57 o
  -1   9   9        8.69        8.28      1.41 o
   0   9   9      188.59      170.62      4.41 o
   1   9   9      170.26      155.58      5.47 o
   2   9   9      137.13      129.73      5.31 o
   3   9   9       10.08        9.76      3.25 o
   4   9   9       33.83       29.70      5.23 o
   5   9   9        8.57       -0.96      4.19 o
  -9  10   9       18.33       21.38      6.80 o
  -8  10   9       22.20       21.61     11.14 o
  -7  10   9      100.79       95.76      7.33 o
  -6  10   9        7.39        8.41      3.64 o
  -5  10   9      232.34      239.30      9.58 o
  -4  10   9        0.36        3.43      1.81 o
  -3  10   9       98.94       95.18      3.57 o
  -2  10   9       29.14       31.21      1.84 o
  -1  10   9      479.95      426.60      6.47 o
   0  10   9        0.92        6.40      1.76 o
   1  10   9      133.97      117.84      4.31 o
   2  10   9       13.41       16.11      3.57 o
   3  10   9      138.23      139.54      7.06 o
   4  10   9       30.26       35.04      5.55 o
   5  10   9       22.08       21.75      7.37 o
  -9  11   9       35.51       32.25      7.82 o
  -8  11   9       12.56       15.28      5.14 o
  -7  11   9       19.79       22.44      5.05 o
  -6  11   9      201.23      205.45      8.83 o
  -5  11   9        6.60        7.23      4.40 o
  -4  11   9       85.44       87.94      3.87 o
  -3  11   9       16.57       14.82      2.43 o
  -2  11   9      404.42      370.09      5.93 o
  -1  11   9       46.29       37.71      2.20 o
   0  11   9      286.56      257.64      6.19 o
   1  11   9        8.83       13.94      2.33 o
   2  11   9       11.29       10.28      2.94 o
   3  11   9        2.64        1.32      2.90 o
   4  11   9       12.07        8.59      4.77 o
   5  11   9       21.14       30.99      6.15 o
  -9  12   9        6.70       14.27      6.58 o
  -8  12   9       24.47       27.55      6.81 o
  -7  12   9       41.22       44.19      5.93 o
  -6  12   9        4.20       11.46      3.86 o
  -5  12   9       20.79       24.32      5.14 o
  -4  12   9        1.89        2.94      1.95 o
  -3  12   9       75.72       83.48      3.34 o
  -2  12   9        9.58        8.68      1.53 o
  -1  12   9      300.42      291.30      5.71 o
   0  12   9        3.95        6.73      1.77 o
   1  12   9       72.45       71.59      4.06 o
   2  12   9       41.37       41.51      6.93 o
   3  12   9        0.79        0.91      3.42 o
   4  12   9        6.20        5.84      4.11 o
   5  12   9        1.93        3.46      4.68 o
  -9  13   9       12.06       11.34      6.93 o
  -8  13   9       23.71       14.67      6.24 o
  -7  13   9        6.59        3.14      3.86 o
  -6  13   9       13.69       16.87      5.06 o
  -5  13   9       11.59       13.43      3.23 o
  -4  13   9      153.59      151.37      5.11 o
  -3  13   9      181.66      164.07      4.89 o
  -2  13   9       66.17       61.48      2.85 o
  -1  13   9       40.65       34.22      2.68 o
   0  13   9        0.45       -0.06      1.62 o
   1  13   9       19.99       24.99      3.05 o
   2  13   9       49.02       50.77      4.56 o
   3  13   9        0.90        1.14      3.27 o
   4  13   9        9.83       13.24      4.60 o
   5  13   9       10.92        3.83      4.65 o
  -8  14   9        9.15        2.67      5.63 o
  -7  14   9      115.94      117.77     12.64 o
  -6  14   9       12.09        9.57      5.05 o
  -5  14   9      495.95      488.92     13.33 o
  -4  14   9       23.89       25.68      3.30 o
  -3  14   9       34.17       44.17      2.99 o
  -2  14   9       55.26       54.10      2.74 o
  -1  14   9       15.51       14.84      1.98 o
   0  14   9        5.97        6.82      2.11 o
   1  14   9      399.88      375.31      9.50 o
   2  14   9      113.86      106.15      7.25 o
   3  14   9        0.72       -3.43      3.43 o
   4  14   9        3.56        6.62      4.09 o
   5  14   9        0.28        2.10      4.61 o
  -8  15   9       58.66       75.79      9.60 o
  -7  15   9       86.41       80.28      7.49 o
  -6  15   9      163.87      166.17      8.67 o
  -5  15   9       12.14       19.90      4.94 o
  -4  15   9      426.44      405.86     10.02 o
  -3  15   9      116.27      113.27      4.50 o
  -2  15   9       11.28       14.36      2.00 o
  -1  15   9       26.25       24.87      2.36 o
   0  15   9        0.03        1.54      2.30 o
   1  15   9        0.05        1.08      2.44 o
   2  15   9      126.46      132.03     11.60 o
   3  15   9        3.03        0.44      3.62 o
   4  15   9        4.01        3.74      5.00 o
   5  15   9        5.17        6.58      6.27 o
  -8  16   9        0.89        0.29      5.24 o
  -7  16   9      211.50      208.60     10.76 o
  -6  16   9        3.83        6.97      4.03 o
  -5  16   9      107.82      132.55      7.35 o
  -4  16   9        4.93        7.60      3.20 o
  -3  16   9       95.31       95.46      4.44 o
  -2  16   9        0.90        0.88      1.85 o
  -1  16   9       27.97       24.39      2.71 o
   0  16   9       19.64       14.52      2.81 o
   1  16   9        0.86        3.85      2.36 o
   2  16   9       26.57       31.48      4.19 o
   3  16   9       11.83        7.98      4.08 o
   4  16   9       23.28       23.44      5.40 o
   5  16   9       13.70       21.12     15.75 o
  -8  17   9        0.73        7.34      5.30 o
  -7  17   9        4.95        6.04      6.97 o
  -6  17   9       24.46       29.25      5.09 o
  -5  17   9       13.12       13.80      4.02 o
  -4  17   9        0.28        0.61      2.94 o
  -3  17   9       17.54       17.06      3.10 o
  -2  17   9      131.21      141.34      5.25 o
  -1  17   9       39.44       36.66      3.34 o
   0  17   9       12.40        4.28      2.93 o
   1  17   9        3.82        7.49      3.41 o
   2  17   9       18.65       25.57      3.96 o
   3  17   9       28.32       26.00      5.11 o
   4  17   9       15.39       14.38      4.88 o
  -8  18   9        0.39        0.90      6.26 o
  -7  18   9        0.02        2.01      4.93 o
  -6  18   9        0.00       -3.09      3.59 o
  -5  18   9       93.42       95.10      7.31 o
  -4  18   9        7.30        7.57      2.83 o
  -3  18   9       78.53       80.44      4.83 o
  -2  18   9       31.73       28.57      3.22 o
  -1  18   9      230.71      201.78      6.36 o
   0  18   9       22.65       23.92      3.37 o
   1  18   9       53.66       49.45      4.51 o
   2  18   9        4.74        2.89      3.56 o
   3  18   9        1.24       -3.69      3.69 o
   4  18   9       42.16       41.64      6.77 o
  -8  19   9       54.03       61.32      9.24 o
  -7  19   9       95.75      100.26     10.04 o
  -6  19   9       16.18        6.27      4.27 o
  -5  19   9       22.05       22.34      4.64 o
  -4  19   9      213.13      218.23      7.79 o
  -3  19   9      237.45      232.46      7.65 o
  -2  19   9        4.15        5.41      2.37 o
  -1  19   9       99.54       94.40      7.82 o
   0  19   9       32.96       39.24      4.07 o
   1  19   9       26.39       28.35      3.88 o
   2  19   9       27.46       25.43      4.89 o
   3  19   9        4.45        8.26      6.12 o
   4  19   9       27.68       22.79      5.66 o
  -7  20   9        5.50       10.40     10.65 o
  -6  20   9        3.51        6.67      5.18 o
  -5  20   9       59.42       55.93      6.17 o
  -4  20   9       24.65       20.83      4.05 o
  -3  20   9        8.88       17.40      3.30 o
  -2  20   9       27.85       27.01      3.29 o
  -1  20   9       74.12       81.84      5.09 o
   0  20   9       34.43       31.66      3.89 o
   1  20   9       12.19       17.40      4.69 o
   2  20   9       51.63       51.96      6.15 o
   3  20   9        7.67        4.73      4.41 o
   4  20   9        1.56        3.15      4.40 o
  -7  21   9        4.10        4.59      6.02 o
  -6  21   9        0.03       -1.40      4.42 o
  -5  21   9        7.20       11.45      5.62 o
  -4  21   9       43.83       41.32      4.51 o
  -3  21   9       74.18       68.16      5.16 o
  -2  21   9        3.32        4.72      2.56 o
  -1  21   9        0.15        2.37      2.57 o
   0  21   9       18.53       23.88      3.70 o
   1  21   9        0.82       -0.84      3.50 o
   2  21   9        1.09       -3.60      3.67 o
   3  21   9        1.84        3.47      4.40 o
   4  21   9        9.78        9.65      5.52 o
  -7  22   9       27.70       24.55      7.18 o
  -6  22   9        4.48        9.19      5.05 o
  -5  22   9        4.11       -3.99      3.99 o
  -4  22   9       64.20       72.47      5.93 o
  -3  22   9       45.53       46.23      4.67 o
  -2  22   9        2.98        6.10      2.73 o
  -1  22   9        7.35        7.26      3.04 o
   0  22   9        2.83        1.25      2.94 o
   1  22   9       56.65       59.72      6.29 o
   2  22   9       56.29       57.11     13.69 o
   3  22   9        0.09        3.72      4.14 o
  -7  23   9       12.43       12.39      6.20 o
  -6  23   9       67.12       69.38      8.56 o
  -5  23   9       53.68       49.88      8.76 o
  -4  23   9       29.84       30.31      5.96 o
  -3  23   9        4.39        5.78      3.07 o
  -2  23   9       47.73       46.39      4.38 o
  -1  23   9        6.36        2.29      3.42 o
   0  23   9       80.49      104.84      7.53 o
   1  23   9       12.66       12.04      4.72 o
   2  23   9       10.86        9.52      5.95 o
   3  23   9        2.27        1.46      4.55 o
  -6  24   9       90.43      105.58     19.22 o
  -5  24   9        3.78        8.18      5.29 o
  -4  24   9        0.42        0.45      3.81 o
  -3  24   9       52.65       59.70      7.25 o
  -2  24   9       14.54       16.63      4.74 o
  -1  24   9       60.11       44.68      5.70 o
   0  24   9       36.71       32.56      5.30 o
   1  24   9       51.98       56.91      6.44 o
   2  24   9        6.26        4.99      4.42 o
   3  24   9       32.67       35.07      6.82 o
  -6  25   9        0.41        4.62      5.56 o
  -5  25   9      109.48      102.27      9.85 o
  -4  25   9        5.43       10.23      7.28 o
  -3  25   9        3.00        9.35      4.33 o
  -2  25   9        7.14        0.96      3.50 o
  -1  25   9       22.21       22.90      6.96 o
   0  25   9       45.82       54.22      7.03 o
   1  25   9        1.89       -0.81      4.00 o
   2  25   9        2.72        2.92      4.57 o
  -5  26   9       50.43       44.67      9.78 o
  -4  26   9        2.61       -0.44      4.32 o
  -3  26   9        0.01       -2.99      4.00 o
  -2  26   9        8.40        5.57      6.86 o
  -1  26   9       15.59       19.35      4.86 o
   0  26   9        8.31        2.01      4.05 o
   1  26   9        0.51        6.73      4.43 o
   2  26   9        6.20        2.46      6.46 o
  -5  27   9       40.54       41.54      7.89 o
  -4  27   9       78.14       61.45     17.92 o
  -3  27   9        0.99        0.67      4.30 o
  -2  27   9        9.12        6.33      4.51 o
  -1  27   9       11.28        8.38      4.42 o
   0  27   9       37.35       47.78      6.45 o
   1  27   9       82.08       87.96      8.33 o
  -4  28   9        0.38        1.67      5.06 o
  -3  28   9       54.03       54.64      8.01 o
  -2  28   9       24.16       18.22      6.09 o
  -1  28   9       33.81       37.99      6.11 o
   0  28   9       11.32       10.64      4.90 o
   1  28   9       15.97       27.35      6.02 o
  -4  29   9       28.61       34.09      7.34 o
  -3  29   9       45.33       61.17     16.34 o
  -2  29   9        0.66        1.34      4.83 o
  -1  29   9        7.34       12.19      5.49 o
   0  29   9       85.42       79.24      8.25 o
  -3  30   9        0.29        9.75      8.71 o
  -2  30   9       30.05       48.41      7.89 o
  -1  30   9       13.96       15.14      5.77 o
  -9   0  10        2.97        4.47     10.69 o
  -8   0  10      130.38      134.96     19.35 o
  -7   0  10       27.13       46.04      7.11 o
  -6   0  10      105.03       96.20      7.40 o
  -5   0  10      114.93      112.00      7.04 o
  -4   0  10       41.50       29.08      3.26 o
  -3   0  10       44.62       48.26      3.42 o
  -2   0  10     1085.63      976.50     15.23 o
  -1   0  10        0.30        1.64      1.69 o
   0   0  10      137.77      149.19      5.23 o
   1   0  10       36.11       31.77      6.10 o
   2   0  10       14.90       11.85      4.04 o
   3   0  10       15.80       21.89      5.45 o
   4   0  10       68.26       71.93      8.58 o
   5   0  10        2.82        8.62      5.72 o
  -9   1  10        7.48        3.20      3.60 o
  -8   1  10       10.98        4.51      3.61 o
  -7   1  10      381.25      356.80     13.39 o
  -6   1  10      131.40      141.42      5.36 o
  -5   1  10       20.20       16.75      2.61 o
  -4   1  10        0.07       -1.46      1.46 o
  -3   1  10     1009.09      958.15     13.44 o
  -2   1  10      571.68      534.93      9.77 o
  -1   1  10      219.59      197.57      3.52 o
   0   1  10      231.19      205.86      4.36 o
   1   1  10       33.02       34.62      3.73 o
   2   1  10        6.59        1.23      2.07 o
   3   1  10       76.34       69.50      5.47 o
   4   1  10        6.96        5.02      3.55 o
   5   1  10       29.13       26.62      5.21 o
  -9   2  10        4.16        1.90      3.77 o
  -8   2  10       20.20       23.28      4.56 o
  -7   2  10        0.00        0.97      2.95 o
  -6   2  10       10.32       11.63      2.62 o
  -5   2  10        3.04       -0.12      2.52 o
  -4   2  10        7.90        6.17      1.83 o
  -3   2  10       14.76       17.07      2.83 o
  -2   2  10      487.27      504.84      8.25 o
  -1   2  10       92.75       94.36      3.94 o
   0   2  10        1.94        4.05      1.56 o
   1   2  10       38.31       35.78      2.84 o
   2   2  10       24.84       17.35      2.80 o
   3   2  10       63.06       77.34      5.39 o
   4   2  10       42.70       44.11      5.12 o
   5   2  10        0.31       -2.62      3.63 o
  -9   3  10        6.28        6.24      4.12 o
  -8   3  10       36.85       41.64      5.25 o
  -7   3  10        0.19        4.10      2.92 o
  -6   3  10        5.87        0.34      3.21 o
  -5   3  10      227.33      218.81      5.68 o
  -4   3  10      104.24       82.40      3.59 o
  -3   3  10      122.63      146.35      6.24 o
  -2   3  10      342.83      300.25      7.03 o
  -1   3  10      126.34      128.66      3.38 o
   0   3  10        0.14        0.98      1.46 o
   1   3  10       94.74      108.61      3.88 o
   2   3  10        0.34       -1.85      1.85 o
   3   3  10       39.11       48.81      4.63 o
   4   3  10       13.89       16.98      3.94 o
   5   3  10       14.46       18.23      4.40 o
  -9   4  10       41.23       48.80      5.97 o
  -8   4  10        4.15       10.96      4.57 o
  -7   4  10       15.24       14.23      4.18 o
  -6   4  10       25.67       29.69      5.36 o
  -5   4  10       24.09       21.94      2.93 o
  -4   4  10      349.14      354.05      6.51 o
  -3   4  10      292.14      285.76      9.31 o
  -2   4  10       15.95       15.95      1.98 o
  -1   4  10      337.61      321.55      5.61 o
   0   4  10       49.25       52.67      2.52 o
   1   4  10       12.96       14.59      2.39 o
   2   4  10       18.45       20.08      2.90 o
   3   4  10        3.29        4.36      2.86 o
   4   4  10       35.16       34.65      4.79 o
   5   4  10        0.04        3.88      6.25 o
  -9   5  10       21.45       24.54      4.86 o
  -8   5  10       39.34       39.43      5.99 o
  -7   5  10       21.73       19.99      4.28 o
  -6   5  10        1.29        1.92      2.52 o
  -5   5  10      364.88      344.98      8.38 o
  -4   5  10      528.95      505.17     11.52 o
  -3   5  10      162.34      162.98      7.14 o
  -2   5  10      153.56      148.92      4.65 o
  -1   5  10       88.44       81.23      2.51 o
   0   5  10        4.75        4.33      1.54 o
   1   5  10      181.45      184.25      5.14 o
   2   5  10       53.77       52.61      3.80 o
   3   5  10      112.97      133.69      6.68 o
   4   5  10        0.42       -0.11      3.69 o
   5   5  10       29.50       37.29      6.36 o
  -9   6  10       21.77       13.20      4.59 o
  -8   6  10        7.66        5.24      4.23 o
  -7   6  10        1.76        2.08      3.35 o
  -6   6  10       15.81       18.63      4.38 o
  -5   6  10        2.06        5.79      2.40 o
  -4   6  10      103.48       84.72      5.36 o
  -3   6  10      336.23      317.71      9.64 o
  -2   6  10       31.94       35.26      2.76 o
  -1   6  10      160.46      165.31      3.52 o
   0   6  10      366.29      306.88      5.81 o
   1   6  10       71.66       68.03      3.30 o
   2   6  10        0.19        2.17      2.10 o
   3   6  10       10.17       14.14      3.50 o
   4   6  10       66.58       79.08      7.27 o
   5   6  10        2.02        5.90      5.99 o
  -9   7  10        0.00        5.48      5.13 o
  -8   7  10        2.75       11.91      4.89 o
  -7   7  10        3.77        1.56      4.43 o
  -6   7  10       68.38       76.31      4.95 o
  -5   7  10      132.73      111.97      5.33 o
  -4   7  10      276.93      278.37      6.74 o
  -3   7  10      312.62      304.42      6.59 o
  -2   7  10      244.73      233.35      6.26 o
  -1   7  10       34.08       28.03      1.81 o
   0   7  10       80.49       87.07      3.26 o
   1   7  10        1.96        3.13      1.73 o
   2   7  10       61.85       63.48      4.12 o
   3   7  10        4.38        4.79      3.00 o
   4   7  10       36.02       55.42      6.53 o
   5   7  10        1.16        3.04      5.55 o
  -9   8  10        0.58        1.07      5.39 o
  -8   8  10       41.16       34.39      5.96 o
  -7   8  10       50.21       55.07      6.02 o
  -6   8  10       24.57       27.10      3.76 o
  -5   8  10        6.70        7.62      2.50 o
  -4   8  10       71.01       71.80      3.71 o
  -3   8  10       32.23       25.69      1.98 o
  -2   8  10      194.63      198.75      5.97 o
  -1   8  10      117.91      120.87      3.30 o
   0   8  10        9.75        6.19      1.78 o
   1   8  10       16.89       23.62      2.52 o
   2   8  10      171.39      170.58      6.02 o
   3   8  10       42.17       45.96      4.63 o
   4   8  10        4.56       -3.94      6.92 o
   5   8  10        1.65        4.30      4.52 o
  -9   9  10        9.92        7.34     14.95 o
  -8   9  10       19.98       28.42      5.55 o
  -7   9  10       22.36       34.79      5.38 o
  -6   9  10      169.04      179.00      7.07 o
  -5   9  10        6.87       13.70      2.74 o
  -4   9  10        7.93        8.11      2.20 o
  -3   9  10       86.89       91.55      3.39 o
  -2   9  10      187.68      165.01      5.12 o
  -1   9  10      150.45      151.51      3.79 o
   0   9  10        4.08        6.16      2.35 o
   1   9  10       74.50       73.20      4.47 o
   2   9  10       30.74       30.61      3.85 o
   3   9  10       15.66       26.23      6.24 o
   4   9  10        9.00        6.33      4.36 o
   5   9  10       20.86       34.98      6.27 o
  -9  10  10        0.19       -1.15      5.02 o
  -8  10  10        5.07        4.72      4.27 o
  -7  10  10      100.12      105.51     11.97 o
  -6  10  10       93.95       96.67     10.56 o
  -5  10  10       24.20       35.10      3.50 o
  -4  10  10       48.30       49.92      3.41 o
  -3  10  10        0.14       -0.09      1.36 o
  -2  10  10        3.55        7.45      1.47 o
  -1  10  10      166.08      155.20      3.95 o
   0  10  10        5.83        4.46      1.73 o
   1  10  10      187.94      176.89      5.64 o
   2  10  10       24.34       37.20      4.50 o
   3  10  10        3.41        3.68      3.88 o
   4  10  10       48.84       64.98      6.86 o
   5  10  10        3.24        2.26      4.69 o
  -8  11  10        6.93        4.51      4.40 o
  -7  11  10        0.24        6.32      3.90 o
  -6  11  10       65.36       67.10      5.83 o
  -5  11  10        8.13        4.90      2.47 o
  -4  11  10       50.88       59.81      5.59 o
  -3  11  10        2.88        5.44      1.68 o
  -2  11  10        7.00        9.57      1.48 o
  -1  11  10        2.56        5.63      1.49 o
   0  11  10       30.42       29.96      2.77 o
   1  11  10        1.08        1.56      1.99 o
   2  11  10       17.58       16.63      3.26 o
   3  11  10        0.81       -3.45      4.48 o
   4  11  10        6.47        7.31      5.41 o
  -8  12  10        0.04        1.11      4.35 o
  -7  12  10       80.93       70.22      7.94 o
  -6  12  10       62.62       64.81      5.78 o
  -5  12  10       15.35       13.40      2.97 o
  -4  12  10      122.28      116.27      4.99 o
  -3  12  10       43.52       40.03      2.41 o
  -2  12  10       46.98       44.52      2.34 o
  -1  12  10       30.66       29.11      2.89 o
   0  12  10      150.37      135.18      5.16 o
   1  12  10        1.72       -1.25      2.04 o
   2  12  10       13.42       17.39      3.24 o
   3  12  10        5.63       -1.48      5.07 o
   4  12  10        8.46       14.28      4.74 o
  -8  13  10        0.01        4.90      4.69 o
  -7  13  10        4.46        8.61      4.16 o
  -6  13  10        4.29        0.36      3.33 o
  -5  13  10       44.71       35.61      3.86 o
  -4  13  10      205.66      202.58      7.08 o
  -3  13  10        0.03       -0.86      1.44 o
  -2  13  10       65.31       77.76      3.17 o
  -1  13  10      100.21      105.03      4.02 o
   0  13  10       46.94       51.54      3.42 o
   1  13  10      318.33      293.34      8.37 o
   2  13  10      221.88      219.98      7.86 o
   3  13  10       35.26       40.64      7.29 o
   4  13  10       10.84       11.74      4.99 o
  -8  14  10        0.00        1.78      5.21 o
  -7  14  10        3.10        5.85      4.78 o
  -6  14  10        5.31        3.79      3.52 o
  -5  14  10        0.64        0.71      2.83 o
  -4  14  10       69.89       79.00      5.75 o
  -3  14  10       15.92       15.40      3.02 o
  -2  14  10       37.22       42.59      2.73 o
  -1  14  10       12.23       15.95      2.29 o
   0  14  10       16.83       23.68      2.97 o
   1  14  10        7.96       11.45      2.82 o
   2  14  10        4.79        5.57      2.92 o
   3  14  10       10.66        7.93      4.29 o
   4  14  10        4.34        5.61      4.67 o
  -8  15  10        0.63        6.94      5.49 o
  -7  15  10      106.15      106.90      8.12 o
  -6  15  10        1.03       -1.00      3.33 o
  -5  15  10       54.76       48.34      5.04 o
  -4  15  10        2.17        5.07      2.47 o
  -3  15  10       97.82       83.63      5.59 o
  -2  15  10        4.82        8.17      2.01 o
  -1  15  10        2.80        1.60      2.25 o
   0  15  10       92.18       82.63      4.63 o
   1  15  10        4.53        4.26      2.55 o
   2  15  10        0.84        4.28      2.72 o
   3  15  10        0.17       -1.46      3.65 o
   4  15  10        8.61        8.44      5.36 o
  -8  16  10        0.07       -5.01      5.01 o
  -7  16  10        4.84        9.65      5.05 o
  -6  16  10       18.05       25.61      6.39 o
  -5  16  10       10.29       20.48      8.07 o
  -4  16  10        0.03        1.75      2.41 o
  -3  16  10        0.65       -0.55      1.96 o
  -2  16  10       83.51       83.33      3.85 o
  -1  16  10        0.07       -0.08      2.14 o
   0  16  10       22.24       27.53      3.25 o
   1  16  10        1.19        4.70      2.55 o
   2  16  10       10.98       14.12      4.26 o
   3  16  10        5.17        3.73      4.23 o
   4  16  10       50.87       65.78      7.66 o
  -8  17  10        5.69        7.75      8.38 o
  -7  17  10       45.31       44.92      6.33 o
  -6  17  10       25.01       19.65      4.82 o
  -5  17  10       72.44       91.00      6.51 o
  -4  17  10       90.12      102.63      5.36 o
  -3  17  10      177.43      159.64      6.16 o
  -2  17  10      319.46      267.68      7.11 o
  -1  17  10       42.38       51.11      3.98 o
   0  17  10        2.24        3.79      2.39 o
   1  17  10       18.47       12.85      3.11 o
   2  17  10       12.07       13.65      4.19 o
   3  17  10       47.54       60.83      8.56 o
   4  17  10        8.76       12.41      6.57 o
  -7  18  10        0.13       -1.07      4.73 o
  -6  18  10        3.48        0.38      3.80 o
  -5  18  10       44.71       46.07      5.46 o
  -4  18  10        1.52       -0.02      2.51 o
  -3  18  10       36.63       41.11      5.35 o
  -2  18  10       57.96       55.86      5.14 o
  -1  18  10      119.38      101.55      5.28 o
   0  18  10        0.15        2.74      2.42 o
   1  18  10       17.95       23.82      3.62 o
   2  18  10        0.48        2.58      3.78 o
   3  18  10        0.07       -0.18      4.04 o
  -7  19  10        2.60        7.03      5.37 o
  -6  19  10        5.16        5.17      4.28 o
  -5  19  10       12.88       14.02      3.50 o
  -4  19  10       16.80       19.63      3.51 o
  -3  19  10       63.27       61.58      4.52 o
  -2  19  10       43.05       37.21      3.59 o
  -1  19  10        0.00        1.34      2.36 o
   0  19  10        0.79       -0.40      2.36 o
   1  19  10        0.63        2.89      2.76 o
   2  19  10        0.10        4.32      5.33 o
   3  19  10        4.51        4.25      4.53 o
  -7  20  10        1.85        4.79      5.31 o
  -6  20  10       12.28       20.27      5.67 o
  -5  20  10        0.78        5.95      3.15 o
  -4  20  10        8.38        4.87      2.94 o
  -3  20  10       24.26       19.37      3.38 o
  -2  20  10       94.40       89.20      4.86 o
  -1  20  10        2.34       -1.83      2.24 o
   0  20  10        9.69       10.82      3.14 o
   1  20  10       18.26       10.41      3.22 o
   2  20  10      134.37      151.39      9.19 o
   3  20  10        8.50       14.60      5.07 o
  -7  21  10       38.52       37.89      7.65 o
  -6  21  10       20.57       24.88      8.73 o
  -5  21  10      107.53      104.41      6.52 o
  -4  21  10      100.76      102.60      9.59 o
  -3  21  10       49.37       48.17      4.78 o
  -2  21  10       27.22       28.21      4.57 o
  -1  21  10       57.29       60.93      4.87 o
   0  21  10       10.09       12.94      3.31 o
   1  21  10       23.52       25.56      5.00 o
   2  21  10       20.86       22.81      5.22 o
   3  21  10      128.26      160.52     10.35 o
  -6  22  10       31.24       26.35      6.42 o
  -5  22  10      136.57      135.94     28.32 o
  -4  22  10        7.29        2.62      2.93 o
  -3  22  10       18.91       22.96      4.86 o
  -2  22  10       31.87       28.21      3.66 o
  -1  22  10        1.83        3.23      2.67 o
   0  22  10        0.06        4.24      3.13 o
   1  22  10        1.36        3.44      3.93 o
   2  22  10       72.36       76.93      7.58 o
  -6  23  10       28.30       25.66      6.54 o
  -5  23  10       16.49       24.81      7.65 o
  -4  23  10       29.24       23.53      5.35 o
  -3  23  10        2.96        1.91      3.03 o
  -2  23  10        5.49        3.83      2.72 o
  -1  23  10        0.49        1.59      2.79 o
   0  23  10        3.86        6.36      4.07 o
   1  23  10       10.89        7.64      4.08 o
   2  23  10        7.10        5.17      4.51 o
  -5  24  10       11.87        5.19      5.98 o
  -4  24  10        1.72        4.03      4.43 o
  -3  24  10       10.52        7.81      4.98 o
  -2  24  10       92.60       97.69      6.31 o
  -1  24  10       11.46       13.32      4.45 o
   0  24  10       27.91       35.58      5.64 o
   1  24  10        0.36       -0.93      3.89 o
  -5  25  10        6.56       13.51      5.78 o
  -4  25  10        2.46       -0.65      4.44 o
  -3  25  10       44.01       47.96      9.49 o
  -2  25  10        0.48        3.86      4.32 o
  -1  25  10      155.67      156.98      9.02 o
   0  25  10       42.87       48.41      6.25 o
   1  25  10        9.57        4.42      7.79 o
  -4  26  10        9.51       12.73      5.29 o
  -3  26  10        1.17       -3.61      4.36 o
  -2  26  10      153.99      158.95      9.40 o
  -1  26  10       17.12       18.53      5.01 o
   0  26  10        1.42        5.76      4.42 o
  -4  27  10       23.29       29.64      6.60 o
  -3  27  10       22.60       22.04     12.73 o
  -2  27  10        9.34       12.01      4.79 o
  -1  27  10       37.29       34.25      5.77 o
   0  27  10       30.30       28.44      8.84 o
  -3  28  10        3.67        9.69      5.36 o
  -2  28  10        1.13        0.13      6.47 o
  -1  28  10        0.64       -0.34      4.27 o
  -9   1  11        1.45        1.17      3.77 o
  -8   1  11        0.11       -0.21      3.17 o
  -7   1  11        9.43       13.56      3.04 o
  -6   1  11        6.19        3.59      2.21 o
  -5   1  11        2.65        1.75      2.13 o
  -4   1  11        0.38       -1.54      1.54 o
  -3   1  11       14.51       14.93      1.62 o
  -2   1  11       58.43       61.28      3.07 o
  -1   1  11       85.75       80.40      3.13 o
   0   1  11        4.05        4.44      1.74 o
   1   1  11        3.34        3.81      1.81 o
   2   1  11       67.49       71.77      4.27 o
   3   1  11        0.55       -0.06      2.81 o
   4   1  11        1.74        2.24      3.57 o
  -9   2  11        4.36        5.11      3.88 o
  -8   2  11       17.85       24.33      4.30 o
  -7   2  11        0.43        0.19      2.82 o
  -6   2  11       73.42       73.18      4.08 o
  -5   2  11       28.36       27.25      2.52 o
  -4   2  11       32.06       38.73      3.31 o
  -3   2  11       19.84       25.99      3.24 o
  -2   2  11       77.89       71.06      3.49 o
  -1   2  11        8.39       11.09      1.62 o
   0   2  11      124.19      125.47      4.01 o
   1   2  11       10.60        9.36      2.10 o
   2   2  11        0.90        2.16      2.13 o
   3   2  11       12.92       16.62      4.35 o
   4   2  11        0.36       -2.53      3.13 o
  -9   3  11        6.86        0.19      3.58 o
  -8   3  11        0.52       -1.87      2.97 o
  -7   3  11        8.51        7.68      3.68 o
  -6   3  11       24.26       27.87      4.50 o
  -5   3  11       26.35       26.12      2.47 o
  -4   3  11      184.30      188.33      4.45 o
  -3   3  11        4.67        6.53      2.55 o
  -2   3  11      177.97      155.70      5.36 o
  -1   3  11      155.06      156.64      4.22 o
   0   3  11        1.48        1.22      2.49 o
   1   3  11        0.97        0.82      1.58 o
   2   3  11       50.02       54.17      3.96 o
   3   3  11        4.15        2.44      3.63 o
   4   3  11        9.47       14.84      4.32 o
  -9   4  11        0.08        4.78      9.56 o
  -8   4  11        2.39        0.05      3.62 o
  -7   4  11        5.83        7.85      3.21 o
  -6   4  11        1.01       -0.20      2.45 o
  -5   4  11       33.77       34.23      3.07 o
  -4   4  11       12.92       14.73      1.95 o
  -3   4  11       13.99       12.48      3.11 o
  -2   4  11      176.86      169.71      5.77 o
  -1   4  11       56.76       50.68      2.35 o
   0   4  11        0.94        1.90      1.44 o
   1   4  11        3.82        3.75      1.89 o
   2   4  11       11.22       12.63      2.62 o
   3   4  11        4.18        3.16      3.66 o
   4   4  11        0.36        1.82      3.53 o
  -8   5  11        1.72        3.94      4.03 o
  -7   5  11        6.14        3.75      3.57 o
  -6   5  11        2.90       -2.34      2.34 o
  -5   5  11        2.01        1.56      2.06 o
  -4   5  11      191.25      166.72      6.74 o
  -3   5  11       40.96       47.03      4.54 o
  -2   5  11      121.61      118.82      5.42 o
  -1   5  11        4.61        8.67      1.38 o
   0   5  11       10.60        6.71      1.65 o
   1   5  11       33.36       36.06      3.02 o
   2   5  11        3.78        5.28      3.04 o
   3   5  11        6.25        7.42      3.90 o
   4   5  11        2.83        4.06      3.48 o
  -8   6  11       75.46       74.82      7.17 o
  -7   6  11        0.04        5.01      3.42 o
  -6   6  11       63.80       72.08      4.69 o
  -5   6  11        1.50        5.96      2.31 o
  -4   6  11       52.78       52.94      3.14 o
  -3   6  11        7.95        5.34      3.04 o
  -2   6  11      503.68      484.64      9.46 o
  -1   6  11        0.41        1.43      1.14 o
   0   6  11        7.42        8.18      2.27 o
   1   6  11       60.41       76.39      3.97 o
   2   6  11        0.64        2.54      2.16 o
   3   6  11        7.67        9.80      3.87 o
   4   6  11        0.08        9.24      3.77 o
  -8   7  11        0.26        2.64      5.57 o
  -7   7  11        2.40        5.16      3.61 o
  -6   7  11       69.68       71.82      5.62 o
  -5   7  11       34.14       49.47      3.60 o
  -4   7  11       10.71       15.82      2.32 o
  -3   7  11       22.90       17.00      3.32 o
  -2   7  11       36.35       44.65      3.18 o
  -1   7  11       26.04       27.11      2.00 o
   0   7  11       28.09       30.64      2.31 o
   1   7  11        0.01        5.00      3.51 o
   2   7  11       30.53       22.40      3.53 o
   3   7  11        0.12       -2.48      3.09 o
   4   7  11        0.62        8.00      4.35 o
  -8   8  11       18.91       17.41      5.09 o
  -7   8  11        1.06        2.07      3.53 o
  -6   8  11       34.92       37.36      3.88 o
  -5   8  11       13.32       14.98      2.73 o
  -4   8  11      197.82      188.70      5.41 o
  -3   8  11       10.33        6.10      3.15 o
  -2   8  11        0.14        4.49      2.04 o
  -1   8  11       39.37       31.16      3.22 o
   0   8  11        2.67        5.89      1.71 o
   1   8  11      158.93      167.45     10.82 o
   2   8  11        7.85       14.76      3.14 o
   3   8  11       12.12       13.58      4.30 o
   4   8  11        4.40       10.07      6.19 o
  -8   9  11        0.37        4.66      4.50 o
  -7   9  11       62.46       58.36      6.07 o
  -6   9  11       10.44        9.35      3.05 o
  -5   9  11        0.19        1.93      2.24 o
  -4   9  11        2.06        0.78      1.91 o
  -3   9  11       25.04       17.60      1.77 o
  -2   9  11       72.59       76.86      3.46 o
  -1   9  11       14.67       14.74      1.72 o
   0   9  11       16.83       16.90      2.26 o
   1   9  11        6.93        9.27      2.91 o
   2   9  11       38.94       43.37      4.36 o
   3   9  11        7.57        5.56      3.89 o
   4   9  11       39.33       38.74      6.15 o
  -8  10  11       33.77       39.72      6.32 o
  -7  10  11        3.60        5.23      6.32 o
  -6  10  11       27.17       23.84      3.67 o
  -5  10  11        1.97        6.65      2.45 o
  -4  10  11        2.15        4.94      2.05 o
  -3  10  11        1.04       -0.67      1.35 o
  -2  10  11       86.75       91.03      2.79 o
  -1  10  11       28.19       38.95      2.37 o
   0  10  11      112.62      112.80      4.44 o
   1  10  11       19.93       18.32      3.23 o
   2  10  11       54.48       69.80      5.24 o
   3  10  11       23.66       21.84      6.58 o
   4  10  11        7.48       12.08     10.29 o
  -8  11  11        1.04        6.22      5.87 o
  -7  11  11      137.69      141.81      8.49 o
  -6  11  11        2.15        0.98      3.14 o
  -5  11  11      129.50      130.55      6.46 o
  -4  11  11       20.57       19.99      2.86 o
  -3  11  11       55.68       59.13      2.60 o
  -2  11  11       24.88       24.49      1.86 o
  -1  11  11       59.89       56.48      2.99 o
   0  11  11      169.11      176.05      5.32 o
   1  11  11       85.55       87.58      4.47 o
   2  11  11       14.22       12.15      3.24 o
   3  11  11        3.85        3.31      3.81 o
   4  11  11       23.72       20.47      5.36 o
  -8  12  11       41.45       47.88      6.76 o
  -7  12  11        0.13        1.17      3.80 o
  -6  12  11       36.83       39.75      4.92 o
  -5  12  11       10.65        9.29      2.82 o
  -4  12  11        0.53        1.75      2.05 o
  -3  12  11       17.12       18.56      2.05 o
  -2  12  11        6.12        3.44      1.54 o
  -1  12  11       99.58       95.58      4.81 o
   0  12  11       48.28       46.95      3.30 o
   1  12  11        1.14       -0.51      2.23 o
   2  12  11        0.42       -2.42      2.52 o
   3  12  11        0.08       -0.03      7.46 o
  -8  13  11        2.48        3.80      4.82 o
  -7  13  11        6.83        4.54      4.10 o
  -6  13  11       10.23       10.72      3.75 o
  -5  13  11       16.12       23.84      4.10 o
  -4  13  11       41.77       37.96      3.42 o
  -3  13  11        6.94        8.72      2.17 o
  -2  13  11        0.09        3.00      1.57 o
  -1  13  11       19.66       19.60      2.56 o
   0  13  11        2.09        3.87      2.06 o
   1  13  11        8.62        6.67      2.69 o
   2  13  11        0.11        4.84      2.85 o
   3  13  11        7.33        6.42      4.11 o
  -8  14  11        2.16       11.15     10.86 o
  -7  14  11        1.46        1.53      3.96 o
  -6  14  11       21.85       28.15      7.02 o
  -5  14  11       27.70       25.45      5.32 o
  -4  14  11       67.51       64.16      3.68 o
  -3  14  11        0.01        0.73      2.43 o
  -2  14  11        1.07        5.14      1.67 o
  -1  14  11        0.61        0.72      1.81 o
   0  14  11        7.86        5.66      2.36 o
   1  14  11       70.87       87.92      5.24 o
   2  14  11       44.17       51.87      7.38 o
   3  14  11        7.40        9.87      6.71 o
  -7  15  11       50.68       62.56      8.80 o
  -6  15  11        5.49        7.09      3.88 o
  -5  15  11       37.80       47.49      4.87 o
  -4  15  11      103.66       99.91      4.90 o
  -3  15  11       53.87       51.96      3.32 o
  -2  15  11       26.60       25.75      2.49 o
  -1  15  11       28.21       31.97      2.99 o
   0  15  11        4.47        7.56      2.73 o
   1  15  11        2.32        8.05      2.77 o
   2  15  11        1.28        1.48      3.42 o
   3  15  11        7.22       11.34      4.69 o
  -7  16  11        9.17        9.77      4.69 o
  -6  16  11       27.66       27.19      4.91 o
  -5  16  11        3.33        2.47      3.08 o
  -4  16  11       49.74       55.70      5.14 o
  -3  16  11       26.87       25.56      3.13 o
  -2  16  11       98.16      103.36      4.53 o
  -1  16  11        0.13        0.46      2.18 o
   0  16  11       63.89       61.84      4.44 o
   1  16  11        3.05        4.58      3.70 o
   2  16  11       84.72       97.06      7.66 o
   3  16  11        8.17       15.57      4.82 o
  -7  17  11       11.10       15.12      5.76 o
  -6  17  11        7.51       13.43      4.11 o
  -5  17  11        2.41       -0.36      3.22 o
  -4  17  11        1.34        4.16      2.49 o
  -3  17  11        0.09       -1.64      2.11 o
  -2  17  11       42.67       39.28      3.33 o
  -1  17  11        5.21        6.83      2.62 o
   0  17  11        2.28        9.58      2.78 o
   1  17  11        5.54        5.19      2.81 o
   2  17  11       12.85       11.09      4.36 o
  -7  18  11       12.09       15.87      5.78 o
  -6  18  11        7.37        3.17      4.04 o
  -5  18  11       29.49       31.18      6.33 o
  -4  18  11       39.56       38.86      3.89 o
  -3  18  11       27.81       24.09      3.19 o
  -2  18  11       20.58       10.71      2.44 o
  -1  18  11        5.10        8.14      2.54 o
   0  18  11        2.71       -0.89      3.44 o
   1  18  11       34.18       36.80      4.28 o
   2  18  11       67.28       78.16      7.16 o
  -6  19  11       17.64       24.56      9.24 o
  -5  19  11        9.23       12.46      3.42 o
  -4  19  11      101.73      106.18      5.76 o
  -3  19  11       46.17       50.20      4.27 o
  -2  19  11       11.09       16.05      2.99 o
  -1  19  11        7.63        7.46      2.87 o
   0  19  11       37.55       43.49      6.45 o
   1  19  11        0.02       -1.15      2.79 o
   2  19  11        1.09        8.56      4.44 o
  -6  20  11       64.18       72.82      8.18 o
  -5  20  11        5.93        6.68      3.14 o
  -4  20  11      115.18      115.62      6.16 o
  -3  20  11       11.79       13.67      3.27 o
  -2  20  11       14.52       16.73      3.02 o
  -1  20  11        0.01        1.92      2.47 o
   0  20  11       29.84       42.38      5.25 o
   1  20  11        0.82       -0.04      6.11 o
   2  20  11       18.09       16.62      5.17 o
  -6  21  11        1.08        5.15      4.97 o
  -5  21  11        2.69        9.26      3.39 o
  -4  21  11        0.78        3.80      3.10 o
  -3  21  11       11.86       19.80      4.14 o
  -2  21  11        8.77        4.87      2.64 o
  -1  21  11       11.65       17.89      3.97 o
   0  21  11        0.02        2.05      2.95 o
   1  21  11        7.46        6.27      4.44 o
  -5  22  11       16.47       19.10      5.91 o
  -4  22  11       44.70       46.84      6.19 o
  -3  22  11       34.04       41.65      6.63 o
  -2  22  11        2.11        4.66      2.90 o
  -1  22  11        9.63        4.95      3.09 o
   0  22  11       29.08       29.73      4.33 o
   1  22  11       10.92       10.91      4.66 o
  -5  23  11        1.64        2.07      4.62 o
  -4  23  11       32.70       33.51      5.86 o
  -3  23  11        0.08        1.07      3.03 o
  -2  23  11        7.78        6.33      3.57 o
  -1  23  11       26.53       25.86      5.96 o
   0  23  11       12.10       10.21      4.45 o
  -4  24  11        3.50        0.29      4.31 o
  -3  24  11       29.70       33.20      4.93 o
  -2  24  11       79.01       90.11      6.12 o
  -1  24  11       15.70       20.28      4.81 o
   0  24  11        0.51        1.19      3.91 o
  -3  25  11       12.00       14.40      5.17 o
  -2  25  11        1.86        6.36      3.99 o
  -1  25  11       27.38       40.67      8.72 o
  -8   0  12        2.99       -0.16      4.46 o
  -7   0  12       89.73      100.12      6.80 o
  -6   0  12        1.68        6.19      3.11 o
  -5   0  12      213.24      208.79      8.87 o
  -4   0  12        6.39        8.31      2.65 o
  -3   0  12      354.40      330.69      8.80 o
  -2   0  12        3.54        8.49      2.96 o
  -1   0  12      203.18      194.72     14.29 o
   0   0  12        3.78        4.22      2.67 o
   1   0  12        0.20        3.68      3.67 o
   2   0  12        0.30        6.69      3.30 o
   3   0  12       68.37       62.41     12.60 o
  -8   1  12        0.10        3.29      3.32 o
  -7   1  12       24.04       20.65      3.75 o
  -6   1  12       79.07       85.71      4.25 o
  -5   1  12      193.04      189.75      6.03 o
  -4   1  12       93.62       83.08      3.72 o
  -3   1  12       27.70       29.32      3.28 o
  -2   1  12      100.36      108.38      4.75 o
  -1   1  12       13.22       18.56      3.24 o
   0   1  12        0.50        4.19      1.80 o
   1   1  12        0.87        1.31      1.87 o
   2   1  12       48.91       49.05      3.77 o
   3   1  12        1.73        2.06      4.70 o
  -8   2  12        0.18       -3.01      3.21 o
  -7   2  12        2.09        2.69      2.84 o
  -6   2  12        2.65        1.71      2.19 o
  -5   2  12        1.61        0.53      1.94 o
  -4   2  12       64.71       59.60      3.04 o
  -3   2  12        2.54        3.34      2.47 o
  -2   2  12       12.31       10.25      3.30 o
  -1   2  12        0.55        2.27      1.53 o
   0   2  12        2.36        1.11      1.71 o
   1   2  12        4.74        9.19      2.15 o
   2   2  12        0.26        0.91      2.30 o
   3   2  12        3.88        3.67      3.35 o
  -8   3  12       33.41       46.88      5.27 o
  -7   3  12       51.03       54.40      5.36 o
  -6   3  12        8.73        6.98      2.65 o
  -5   3  12        0.38        0.36      1.85 o
  -4   3  12      195.15      169.97      4.85 o
  -3   3  12       14.22       19.42      3.43 o
  -2   3  12       25.24       22.41      3.10 o
  -1   3  12       22.10       20.55      2.02 o
   0   3  12       22.01       21.20      2.44 o
   1   3  12        7.48       13.46      2.40 o
   2   3  12        6.91        7.34      2.53 o
   3   3  12        0.42        1.78      3.32 o
  -8   4  12        0.41        1.45      4.84 o
  -7   4  12       23.07       28.15      4.86 o
  -6   4  12        6.85        6.68      2.67 o
  -5   4  12      110.28      108.64      4.59 o
  -4   4  12       89.20       86.55      6.02 o
  -3   4  12      558.30      532.86     14.18 o
  -2   4  12       27.64       26.48      3.45 o
  -1   4  12       32.23       31.51      2.29 o
   0   4  12        1.16        4.42      1.87 o
   1   4  12       39.79       38.96      3.24 o
   2   4  12       16.25       17.89      3.02 o
   3   4  12       35.31       30.47      4.63 o
  -8   5  12       20.00       33.44      9.59 o
  -7   5  12       25.81       25.78      3.93 o
  -6   5  12        0.95        1.75      4.46 o
  -5   5  12        0.10        1.63      2.33 o
  -4   5  12      172.21      186.14     16.44 o
  -3   5  12        5.67       11.32      3.40 o
  -2   5  12       66.85       83.10      5.25 o
  -1   5  12        1.32        3.64      1.49 o
   0   5  12        1.77        5.32      2.51 o
   1   5  12       34.52       38.50      3.20 o
   2   5  12       21.60       24.60      3.72 o
   3   5  12        0.12        4.14      3.99 o
  -8   6  12        3.90        7.38      5.41 o
  -7   6  12        0.00        3.52      3.51 o
  -6   6  12        1.43        7.94      3.31 o
  -5   6  12        0.06        1.68      2.65 o
  -4   6  12       27.97       28.46      4.58 o
  -3   6  12       76.56       83.64      8.28 o
  -2   6  12       42.96       39.82      4.17 o
  -1   6  12       12.11        7.65      1.93 o
   0   6  12        0.51        2.33      2.19 o
   1   6  12       32.42       32.86      3.08 o
   2   6  12       40.27       38.39      4.27 o
   3   6  12       28.76       28.92      5.24 o
  -8   7  12        1.10        5.65      4.25 o
  -7   7  12        6.63        5.35      3.92 o
  -6   7  12      141.04      147.22      7.40 o
  -5   7  12        3.11        8.85      2.53 o
  -4   7  12       83.72       83.69      4.64 o
  -3   7  12       48.02       46.88      5.08 o
  -2   7  12        2.39        9.59      3.17 o
  -1   7  12       16.94       24.71      2.26 o
   0   7  12        9.53       12.21      2.04 o
   1   7  12       25.66       34.04      3.15 o
   2   7  12        0.20        1.13      2.72 o
   3   7  12        0.20        3.52      3.83 o
  -8   8  12        7.02        4.98      4.41 o
  -7   8  12       43.37       43.85      6.85 o
  -6   8  12        6.42        9.72      3.13 o
  -5   8  12      222.23      233.57      6.84 o
  -4   8  12       10.04       16.94      3.90 o
  -3   8  12       23.50       22.18      4.35 o
  -2   8  12       87.04       77.47      5.90 o
  -1   8  12       65.31       63.61      3.27 o
   0   8  12        1.07        2.36      1.80 o
   1   8  12       33.71       34.73      3.33 o
   2   8  12        9.91       11.70      3.13 o
   3   8  12       80.96       83.04      7.45 o
  -8   9  12        0.13       -0.04      8.23 o
  -7   9  12        5.43        4.47      3.78 o
  -6   9  12      132.40      131.96      7.90 o
  -5   9  12        7.49        8.28      2.71 o
  -4   9  12      277.65      258.71      8.06 o
  -3   9  12        0.01        6.19      3.46 o
  -2   9  12       41.66       41.17     15.03 o
  -1   9  12        1.14        2.83      1.73 o
   0   9  12       35.36       44.18      3.52 o
   1   9  12        0.82        1.20      2.67 o
   2   9  12       98.42      106.82      6.06 o
   3   9  12       16.21       18.10      6.80 o
  -7  10  12       20.13       20.55      4.67 o
  -6  10  12        0.95        1.47      3.97 o
  -5  10  12       50.37       43.14      3.71 o
  -4  10  12       22.28       20.21      5.22 o
  -3  10  12        3.09       -0.17      3.13 o
  -2  10  12       44.51       35.35      2.48 o
  -1  10  12        0.01        5.23      1.84 o
   0  10  12       15.11       23.88      2.65 o
   1  10  12       90.99       86.85      5.06 o
   2  10  12       19.72       23.69      3.79 o
   3  10  12        1.35        0.49      3.85 o
  -7  11  12        2.05        5.88      3.97 o
  -6  11  12        1.42        3.53      3.32 o
  -5  11  12        7.94        8.86      3.04 o
  -4  11  12        8.90       11.49      2.94 o
  -3  11  12        9.30       12.23      2.02 o
  -2  11  12        0.04        5.72      1.76 o
  -1  11  12        5.01        5.29      2.07 o
   0  11  12       17.22       22.78      2.62 o
   1  11  12        7.76        6.05      2.87 o
   2  11  12        7.48       16.41      4.87 o
  -7  12  12       37.89       54.59     11.75 o
  -6  12  12       11.97       13.68      6.33 o
  -5  12  12       26.01       28.20      3.46 o
  -4  12  12       10.64       12.24      2.51 o
  -3  12  12       63.18       64.28      6.11 o
  -2  12  12       26.72       22.18      2.42 o
  -1  12  12      113.29      110.99      4.09 o
   0  12  12       35.68       45.51      3.39 o
   1  12  12      142.95      154.17      6.50 o
   2  12  12        3.30        8.60      3.19 o
  -7  13  12        3.01        9.78      4.46 o
  -6  13  12        4.07        7.87      4.32 o
  -5  13  12        9.72       16.34      5.34 o
  -4  13  12       27.85       29.93      3.06 o
  -3  13  12        8.87        6.61      2.11 o
  -2  13  12       12.80       12.40      2.55 o
  -1  13  12        0.02        2.43      2.30 o
   0  13  12       47.63       56.70      4.54 o
   1  13  12        2.64        6.67      3.09 o
   2  13  12        4.66       13.59      3.57 o
  -7  14  12       37.17       43.02      5.97 o
  -6  14  12       59.93       60.11      5.78 o
  -5  14  12        2.13        0.36      3.46 o
  -4  14  12        1.29        4.44      3.30 o
  -3  14  12       11.79       10.67      2.82 o
  -2  14  12       21.53       26.85      2.92 o
  -1  14  12       83.44       94.07      4.54 o
   0  14  12        0.01        1.41      2.33 o
   1  14  12      105.97      124.22      6.17 o
   2  14  12       50.27       68.45      6.48 o
  -7  15  12       11.25       14.26      6.37 o
  -6  15  12        3.89        5.74      3.92 o
  -5  15  12        4.77        1.92      4.40 o
  -4  15  12        9.79       11.99      2.73 o
  -3  15  12       29.68       33.63      5.11 o
  -2  15  12        0.23       -2.23      2.23 o
  -1  15  12       29.05       29.24      3.26 o
   0  15  12        0.13        1.15      3.43 o
   1  15  12       24.16       40.18      4.23 o
   2  15  12        0.18        2.74      4.75 o
  -6  16  12       72.09       76.42      6.71 o
  -5  16  12      150.47      148.97      6.54 o
  -4  16  12       46.11       51.01      6.69 o
  -3  16  12       31.60       31.28      3.22 o
  -2  16  12        1.20        2.17      2.13 o
  -1  16  12        0.24        3.40      2.37 o
   0  16  12        0.07        1.78      2.51 o
   1  16  12       27.49       29.78      4.10 o
  -6  17  12       15.60       27.40      4.99 o
  -5  17  12        0.04        5.12      2.77 o
  -4  17  12      106.29      117.54      5.52 o
  -3  17  12       26.57       31.74      3.46 o
  -2  17  12       40.21       38.15      6.11 o
  -1  17  12        1.22        3.90      2.52 o
   0  17  12       10.38       19.13      4.67 o
   1  17  12        0.27        4.14      3.01 o
  -6  18  12       22.26       15.00      4.79 o
  -5  18  12       72.20       78.69      5.37 o
  -4  18  12        7.27        6.74      2.87 o
  -3  18  12       33.95       41.38      3.79 o
  -2  18  12        0.06        0.18      2.27 o
  -1  18  12        0.04       -0.37      2.37 o
   0  18  12       22.86       29.11      6.22 o
   1  18  12       43.81       63.30      5.25 o
  -5  19  12       28.19       27.39      4.16 o
  -4  19  12        1.67        4.62      2.81 o
  -3  19  12       10.22       10.25      3.17 o
  -2  19  12        0.06        2.39      2.35 o
  -1  19  12        0.48        1.66      2.60 o
   0  19  12       14.96       25.13      3.95 o
   1  19  12       13.12       16.15      4.99 o
  -5  20  12        6.36        4.24      3.18 o
  -4  20  12        7.07        3.62      3.15 o
  -3  20  12       46.34       52.95      4.99 o
  -2  20  12        0.06        1.48      2.74 o
  -1  20  12       18.98       17.94      3.55 o
   0  20  12      124.69      159.18      7.43 o
  -4  21  12       45.87       48.19      4.77 o
  -3  21  12        3.06        6.93      3.15 o
  -2  21  12       65.88       65.78      8.11 o
  -1  21  12        8.70        9.06      6.09 o
   0  21  12        0.01        4.15      3.38 o
  -4  22  12        0.16        7.09      4.05 o
  -3  22  12      128.17      147.06      7.28 o
  -2  22  12        0.69        3.01      4.93 o
  -1  22  12       81.11       83.07      5.82 o
  -3  23  12        7.77       18.27     10.49 o
  -2  23  12       41.22       58.56      9.75 o
  -7   1  13       36.85       36.78      3.82 o
  -6   1  13       16.57       16.14      2.68 o
  -5   1  13       12.21       11.88      2.42 o
  -4   1  13        7.31        5.44      1.88 o
  -3   1  13       28.90       28.01      3.19 o
  -2   1  13        9.04       12.97      3.41 o
  -1   1  13       43.16       42.63      3.12 o
   0   1  13       26.65       35.61      3.11 o
   1   1  13        1.46        2.80      2.13 o
   2   1  13       18.64       24.42      3.08 o
  -7   2  13        2.82        5.77      3.64 o
  -6   2  13       14.89       13.16      3.52 o
  -5   2  13       31.83       23.74      4.25 o
  -4   2  13      136.00      139.17      4.98 o
  -3   2  13        0.57        1.71      2.40 o
  -2   2  13       65.37       60.37      5.78 o
  -1   2  13       13.25       17.12      2.51 o
   0   2  13       86.06      115.78      4.26 o
   1   2  13       15.18       15.05      2.70 o
   2   2  13        8.59       14.74      3.04 o
  -7   3  13       45.53       47.68      4.65 o
  -6   3  13       51.65       51.55      4.14 o
  -5   3  13       57.05       65.77      4.87 o
  -4   3  13       30.64       38.09      4.30 o
  -3   3  13       26.51       27.54      3.58 o
  -2   3  13       11.48       21.06      3.12 o
  -1   3  13       58.93       61.73      3.14 o
   0   3  13        1.05        3.55      1.95 o
   1   3  13        2.78        8.41      2.92 o
   2   3  13       63.54       72.25      5.29 o
  -7   4  13       14.15       14.67      4.71 o
  -6   4  13        6.44        6.89      3.72 o
  -5   4  13        1.07        0.78      2.58 o
  -4   4  13      155.86      132.72     10.12 o
  -3   4  13       29.45       33.92      4.01 o
  -2   4  13        0.85        3.71      2.58 o
  -1   4  13        0.43        0.33      1.66 o
   0   4  13        9.96        7.86      3.28 o
   1   4  13        0.01        3.60      2.25 o
   2   4  13        0.45        2.95      5.25 o
  -7   5  13        5.13        3.12      3.25 o
  -6   5  13       63.98       47.31      7.87 o
  -5   5  13        1.68       -3.15      4.88 o
  -4   5  13       19.46       21.44      3.98 o
  -3   5  13        6.62        9.90      3.26 o
  -2   5  13        0.81       -1.92      5.28 o
  -1   5  13        1.25        2.46      1.65 o
   0   5  13        5.29        5.38      2.95 o
   1   5  13       20.47       31.13      3.18 o
   2   5  13        1.19        0.41      2.80 o
  -7   6  13        9.07       15.88      4.26 o
  -6   6  13       26.55       28.83      4.74 o
  -5   6  13        7.36        7.07      3.32 o
  -4   6  13        3.32        3.34      3.27 o
  -3   6  13        2.42        3.75      3.03 o
  -2   6  13       26.33       28.55      4.17 o
  -1   6  13        1.97        2.97      2.05 o
   0   6  13      122.52      129.11      5.20 o
   1   6  13        2.62        2.86      2.30 o
   2   6  13       13.45       15.38      3.51 o
  -7   7  13       12.16        8.46      4.02 o
  -6   7  13       25.17       25.57      4.38 o
  -5   7  13       83.21       71.46      4.91 o
  -4   7  13        3.02        4.00      3.61 o
  -3   7  13        6.40       12.55      3.72 o
  -2   7  13        3.71        0.32      2.70 o
  -1   7  13       86.21       91.02      4.84 o
   0   7  13        1.97        2.96      2.78 o
   1   7  13       68.01       81.12      4.41 o
   2   7  13       14.30       18.54      3.53 o
  -7   8  13        0.01        1.73      3.72 o
  -6   8  13       21.47       24.88      4.98 o
  -5   8  13        0.00        2.11      2.70 o
  -4   8  13       10.16        6.31      3.67 o
  -3   8  13       18.32       19.96      4.29 o
  -2   8  13        8.04        9.05      3.54 o
  -1   8  13        0.80        0.84      1.75 o
   0   8  13       83.73       86.62      4.55 o
   1   8  13       12.43       19.18      3.26 o
   2   8  13        2.58        8.08      3.18 o
  -7   9  13        2.70        3.17      3.74 o
  -6   9  13        0.16        3.87      3.24 o
  -5   9  13       29.36       26.73      3.85 o
  -4   9  13        0.55        0.61      3.34 o
  -3   9  13        3.08       10.01      6.87 o
  -2   9  13        0.63       -1.13      2.95 o
  -1   9  13       11.64       19.72      2.41 o
   0   9  13        0.34        2.69      2.20 o
   1   9  13        1.85        1.83      2.52 o
  -7  10  13        1.37        1.11      7.00 o
  -6  10  13       10.53        3.38      6.28 o
  -5  10  13        0.00        1.03      2.78 o
  -4  10  13        0.16        2.94      6.63 o
  -3  10  13        9.73       17.26      7.30 o
  -2  10  13       28.49       35.63      5.09 o
  -1  10  13       36.98       43.82      3.68 o
   0  10  13       10.54       13.39      2.71 o
   1  10  13       42.91       64.62      4.86 o
  -6  11  13        0.42        1.44      4.13 o
  -5  11  13        0.15       -0.16      3.27 o
  -4  11  13        0.07        4.63      1.83 o
  -3  11  13       27.42       33.36      8.21 o
  -2  11  13        2.40        8.12      4.40 o
  -1  11  13       66.30       69.36      3.86 o
   0  11  13       11.25       13.72      3.23 o
   1  11  13       12.16       11.44      3.28 o
  -6  12  13        3.92        4.07      4.75 o
  -5  12  13        4.88        5.20      3.21 o
  -4  12  13        1.22        1.59      2.20 o
  -3  12  13        5.14        6.94      3.95 o
  -2  12  13       17.61       19.90      2.39 o
  -1  12  13       42.14       50.74      3.58 o
   0  12  13        5.25        1.81      2.58 o
   1  12  13        0.95        8.44      3.04 o
  -6  13  13        0.40       -0.37      4.38 o
  -5  13  13       20.70       25.03      7.32 o
  -4  13  13        6.56        4.55      2.80 o
  -3  13  13        1.60        4.14      1.97 o
  -2  13  13       22.73       21.51      2.84 o
  -1  13  13       11.19       15.46      3.01 o
   0  13  13        0.47        6.77      3.33 o
   1  13  13        0.00        1.07      2.81 o
  -6  14  13       27.13       25.46      6.02 o
  -5  14  13        0.11       -0.53      2.82 o
  -4  14  13       15.57       11.04      2.92 o
  -3  14  13        0.01       -0.15      1.93 o
  -2  14  13        3.20        8.52      2.49 o
  -1  14  13        1.84        3.48      2.66 o
   0  14  13        4.72       12.81      3.80 o
  -5  15  13       62.60       68.26      6.61 o
  -4  15  13       30.14       31.12      3.72 o
  -3  15  13       15.41       16.11      3.00 o
  -2  15  13        5.03        5.78      2.49 o
  -1  15  13       90.47       99.54      5.71 o
   0  15  13       18.05       13.57      3.90 o
  -5  16  13       23.05       28.01      5.98 o
  -4  16  13        0.36        4.01      2.81 o
  -3  16  13        2.06        5.28      2.59 o
  -2  16  13        2.70        5.78      2.62 o
  -1  16  13       16.65       19.12      3.66 o
   0  16  13       18.27       21.36      3.96 o
  -5  17  13        4.60        4.09      6.99 o
  -4  17  13       27.47       36.49      6.77 o
  -3  17  13        0.00        2.37      2.81 o
  -2  17  13        4.14        8.90      3.12 o
  -1  17  13        0.03        3.77      2.79 o
  -4  18  13      101.86      100.60      6.39 o
  -3  18  13        1.66        2.26      2.78 o
  -2  18  13       44.57       51.72      4.71 o
  -1  18  13        3.98       12.04      5.97 o
  -3  19  13       39.38       37.39      4.57 o
  -2  19  13       36.87       42.95     10.43 o
  -6   0  14        0.50        1.82      3.49 o
  -5   0  14        0.06        3.66      3.05 o
  -4   0  14       25.48       24.76      4.22 o
  -2   0  14       65.07       57.93      5.37 o
  -1   0  14        4.63        9.34      3.89 o
   0   0  14        0.00        5.01      3.61 o
  -6   1  14      100.48       91.99      5.67 o
  -5   1  14       24.55       23.87      3.59 o
  -4   1  14       14.53       13.85      2.95 o
  -3   1  14        0.06        3.26      3.15 o
  -2   1  14       81.95       69.97      6.19 o
  -1   1  14       69.91       80.78      5.13 o
   0   1  14      149.68      151.79      6.41 o
  -6   2  14        5.40        3.59      4.15 o
  -5   2  14        0.49        3.73      2.55 o
  -4   2  14        4.08        1.80      2.73 o
  -3   2  14       11.42        5.52      3.26 o
  -2   2  14       10.71       10.82      3.93 o
  -1   2  14        6.54       12.73      2.41 o
   0   2  14        0.59        5.32      2.63 o
  -6   3  14        1.61        3.79      2.96 o
  -5   3  14       12.66       15.03      2.94 o
  -4   3  14        7.47       14.19      3.40 o
  -3   3  14       19.05       25.09      4.67 o
  -2   3  14        3.48        0.74      3.52 o
  -1   3  14       29.14       31.36      2.92 o
   0   3  14       41.10       45.72      3.51 o
  -6   4  14       12.74       13.75      3.59 o
  -5   4  14        6.39        6.30      2.50 o
  -4   4  14       16.72       12.65      3.60 o
  -3   4  14       12.75       15.53      4.37 o
  -2   4  14        8.26        5.71      3.78 o
  -1   4  14        4.99        8.40      2.60 o
   0   4  14        2.77        3.17      2.94 o
  -6   5  14       27.03       35.11      4.57 o
  -5   5  14       31.21       33.09      4.74 o
  -4   5  14       17.57       22.82     10.02 o
  -3   5  14       16.07       19.38      4.89 o
  -2   5  14        2.45        4.93      3.93 o
  -1   5  14       20.66       22.95      2.59 o
   0   5  14       27.00       28.76      3.86 o
  -6   6  14        6.14        4.32      4.20 o
  -5   6  14       11.18        8.18      4.06 o
  -4   6  14        9.32        7.28      3.45 o
  -3   6  14        0.21       17.19      4.74 o
  -2   6  14       11.64       11.34      4.78 o
  -1   6  14        0.56        2.27      2.07 o
   0   6  14        1.57        2.78      3.55 o
  -6   7  14       11.92        8.21      3.50 o
  -5   7  14        3.85        6.23      6.56 o
  -4   7  14        2.49        5.22      3.49 o
  -3   7  14        0.46        2.89      4.04 o
  -2   7  14       15.18       25.87      4.35 o
  -1   7  14        3.93        4.24      1.78 o
   0   7  14        0.00        4.20      2.23 o
  -5   8  14        0.73        4.03      4.03 o
  -4   8  14       15.02       11.96      6.93 o
  -3   8  14        1.74        7.15      4.60 o
  -2   8  14        0.00        7.22      4.00 o
  -1   8  14        0.07        2.51      1.86 o
   0   8  14        7.71        8.90      2.50 o
  -5   9  14       17.11       15.27      4.96 o
  -4   9  14       10.12        8.67      4.48 o
  -3   9  14        7.46        3.52      4.63 o
  -2   9  14       38.11       37.30      7.36 o
  -1   9  14       16.85       14.71      2.31 o
   0   9  14        5.70        8.24      2.51 o
  -5  10  14        0.48       -2.32      4.12 o
  -4  10  14        9.88       16.93      4.65 o
  -3  10  14        0.61        2.48      4.74 o
  -2  10  14        8.95       11.69      4.23 o
  -1  10  14        7.93       14.31      3.26 o
  -5  11  14        5.18        5.51      2.41 o
  -4  11  14        0.54        5.74      4.10 o
  -3  11  14        7.43        7.82      5.67 o
  -2  11  14        8.25       11.90      4.13 o
  -1  11  14       10.56       10.42      2.35 o
  -4  12  14       10.68       14.17      5.03 o
  -3  12  14        3.41        2.89      5.52 o
  -2  12  14        0.32        3.42      3.80 o
  -1  12  14        9.67       18.39      3.03 o
  -4  13  14       10.69       14.72      6.30 o
  -3  13  14        0.04       -0.78      5.15 o
  -2  13  14        4.46       14.06      4.61 o
  -2   1  15       52.76       52.92      5.67 o
  -4   2  15       15.00        9.15      3.97 o
  -3   2  15       53.55       68.45      6.00 o
  -2   2  15       13.76       13.97      4.08 o
  -3   3  15        2.03        8.12      3.93 o
  -3   4  15       10.13        9.34      4.41 o
 
